# Supplementary material for: rac-1-Acetyl-5-benzyl-2-thioxoimidazolidin-4-one
Source: Acta Crystallogr Sect E Struct Rep Online. 2008 Dec 13;65(Pt 1):o104. doi: 10.1107/S1600536808041883 (PMC2968028; doi:10.1107/S1600536808041883)
Supplement: Supplementary file 1 [file e-65-0o104-sup1.cif]

##############################################################################
###                                                                        ###
###        Electronic paper (Acta Crystallographica Section E)             ###
###                                                                        ###
##############################################################################
#                                                                            #
# This CIF contains the data in a paper accepted for publication in Acta     #
# Crystallographica Section E. It conforms to the requirements of Notes      #
# for Authors for Section E, and has been peer reviewed under the auspices   #
# of the IUCr Commission on Journals.                                        #
#                                                                            #
# Full details of the Crystallographic Information File format               #
# are given in the paper "The Crystallographic Information File (CIF):       #
# a New Standard Archive File for Crystallography" by S. R. Hall, F. H.      #
# Allen and I. D. Brown [Acta Cryst. (1991), A47, 655-685].                  #
#                                                                            #
# The current version of the core CIF dictionary is obtainable from          #
# ftp://ftp.iucr.org/pub/cif_core.dic. The current version number is 2.4.    #
#                                                                            #
# Software is freely available for graphical display of the structure(s) in  #
# this CIF.  For information consult the CIF home page http://www.iucr.org/  #
# cif/home.html                                                              #
#                                                                            #
# This file may be used for bona fide research purposes within the           #
# scientific community so long as proper attribution is given to the journal # 
# article from which it was obtained.                                        #
#                                                                            #
##############################################################################
                                             
data_I
_audit_creation_method     SHELXL-97
_chemical_name_systematic
;
<i>rac</i>-1-Acetyl-5-benzyl-2-thioxoimidazolidin-4-one
;
_chemical_name_common     'N-acetyl-2-thiohydantoin-phenylalanine'
_chemical_formula_moiety     'C12 H12 N2 O2 S'
_chemical_formula_sum     'C12 H12 N2 O2 S'
_chemical_formula_iupac     'C12 H12 N2 O2 S'
_chemical_formula_weight     248.30
_chemical_melting_point     ?
_chemical_melting_point_gt     441
_chemical_melting_point_lt     443
_symmetry_cell_setting     'Monoclinic'
_symmetry_space_group_name_H-M     'P 21/c'
_symmetry_space_group_name_Hall     '-P 2ybc'
loop_
    _symmetry_equiv_pos_as_xyz
    'x, y, z'
    '-x, y+1/2, -z+1/2'
    '-x, -y, -z'
    'x, -y-1/2, z-1/2'
_cell_length_a     11.696(5)
_cell_length_b     13.479(6)
_cell_length_c     7.767(4)
_cell_angle_alpha     90.00
_cell_angle_beta     94.410(10)
_cell_angle_gamma     90.00
_cell_volume     1220.8(9)
_cell_formula_units_Z     4
_cell_measurement_reflns_used     4020
_cell_measurement_theta_min     2.4
_cell_measurement_theta_max     27.8
_cell_measurement_temperature     298(2)
_exptl_crystal_description     'Block'
_exptl_crystal_colour     'Colourless'
_exptl_crystal_size_max     0.4
_exptl_crystal_size_mid     0.3
_exptl_crystal_size_min     0.2
_exptl_crystal_density_diffrn     1.351
_exptl_crystal_density_meas     ?
_exptl_crystal_density_method     'not measured'
_exptl_crystal_F_000     520
_exptl_absorpt_coefficient_mu     0.256
_exptl_absorpt_correction_type     'multi-scan'
_exptl_absorpt_process_details     '(Jacobson, 1998)'
_exptl_absorpt_correction_T_min     0.900
_exptl_absorpt_correction_T_max     0.950
_exptl_special_details
;
;
_diffrn_ambient_temperature     298(2)
_diffrn_radiation_type     MoK\a
_diffrn_radiation_wavelength     0.71070
_diffrn_radiation_source     'Normal-focus sealed tube'
_diffrn_radiation_monochromator     graphite
_diffrn_measurement_device_type     'Rigaku AFC-7S Mercury'
_diffrn_measurement_device     'Mercury (2x2 bin mode)'
_diffrn_measurement_method     '\w '
_diffrn_detector_area_resol_mean     14.6306
_diffrn_reflns_number     12945
_diffrn_reflns_av_R_equivalents     0.0264
_diffrn_reflns_av_sigmaI/netI     0.0210
_diffrn_reflns_theta_min     2.31
_diffrn_reflns_theta_max     27.95
_diffrn_reflns_theta_full     25.00
_diffrn_measured_fraction_theta_max     0.798
_diffrn_measured_fraction_theta_full     0.974
_diffrn_reflns_limit_h_min     -13
_diffrn_reflns_limit_h_max     13
_diffrn_reflns_limit_k_min     -15
_diffrn_reflns_limit_k_max     15
_diffrn_reflns_limit_l_min     -9
_diffrn_reflns_limit_l_max     6
_diffrn_standards_number     0
_diffrn_standards_interval_count     0
_diffrn_standards_interval_time     0
_diffrn_standards_decay_%     0
_refine_special_details
;
Refinement of <i>F</i>^2^ against ALL reflections. The weighted <i>R</i>-factor
<i>wR</i> and goodness of fit <i>S</i> are based on <i>F</i>^2^, conventional
<i>R</i>-factors <i>R</i> are based on <i>F</i>, with <i>F</i> set to zero for
negative <i>F</i>^2^. The threshold expression of <i>F</i>^2^ >
\s(<i>F</i>^2^) is used only for calculating <i>R</i>-factors(gt) <i>etc</i>.
and is not relevant to the choice of reflections for refinement.
<i>R</i>-factors based on <i>F</i>^2^ are statistically about twice as large
as those based on <i>F</i>, and <i>R</i>- factors based on ALL data will be
even larger.
;
_reflns_number_total     2349
_reflns_number_gt     2065
_reflns_threshold_expression     I>2\s(I)
_refine_ls_structure_factor_coef     Fsqd
_refine_ls_matrix_type     full
_refine_ls_R_factor_all     0.0527
_refine_ls_R_factor_gt     0.0452
_refine_ls_wR_factor_gt     0.1178
_refine_ls_wR_factor_ref     0.1240
_refine_ls_goodness_of_fit_ref     1.052
_refine_ls_restrained_S_all     1.052
_refine_ls_number_reflns     2349
_refine_ls_number_parameters     156
_refine_ls_number_restraints     0
_refine_ls_hydrogen_treatment     constr
_refine_ls_weighting_scheme     calc
_refine_ls_weighting_details
         'calc w=1/[\s^2^(Fo^2^)+(0.0616P)^2^+0.4929P] where P=(Fo^2^+2Fc^2^)/3'
_atom_sites_solution_hydrogens     geom
_atom_sites_solution_primary     direct
_atom_sites_solution_secondary     difmap
_refine_ls_shift/su_max     0.001
_refine_ls_shift/su_mean     0.000
_refine_diff_density_max     0.237
_refine_diff_density_min     -0.272
_refine_ls_extinction_method     'SHELXL97 (Sheldrick, 2008)'
_refine_ls_extinction_coef     0.013(2)
_refine_ls_extinction_expression
                                  'Fc^*^=kFc[1+0.001xFc^2^\l^3^/sin(2\q)]^-1/4^'
loop_
    _atom_type_symbol
    _atom_type_description
    _atom_type_scat_dispersion_real
    _atom_type_scat_dispersion_imag
    _atom_type_scat_source
    'C' 'C' 0.0033 0.0016
                         'International Tables Vol C Tables 4.2.6.8 and 6.1.1.4'
    'H' 'H' 0.0000 0.0000
                         'International Tables Vol C Tables 4.2.6.8 and 6.1.1.4'
    'N' 'N' 0.0061 0.0033
                         'International Tables Vol C Tables 4.2.6.8 and 6.1.1.4'
    'O' 'O' 0.0106 0.0060
                         'International Tables Vol C Tables 4.2.6.8 and 6.1.1.4'
    'S' 'S' 0.1246 0.1234
                         'International Tables Vol C Tables 4.2.6.8 and 6.1.1.4'
_computing_data_collection
;
CrystalClear (Rigaku, 2002)
;
_computing_cell_refinement
;
CrystalClear (Rigaku, 2002)
;
_computing_data_reduction
;
CrystalStructure (Rigaku/MSC, 2004)
;
_computing_structure_solution     'SHELXS97 (Sheldrick, 2008)'
_computing_structure_refinement     'SHELXL97 (Sheldrick, 2008)'
_computing_molecular_graphics     'DIAMOND (Brandenburg, 1999)'
_computing_publication_material
;
PLATON (Spek, 2003) and publCIF (Westrip, 2009)
;
loop_
    _atom_site_type_symbol
    _atom_site_label
    _atom_site_fract_x
    _atom_site_fract_y
    _atom_site_fract_z
    _atom_site_U_iso_or_equiv
    _atom_site_adp_type
    _atom_site_calc_flag
    _atom_site_refinement_flags
    _atom_site_occupancy
    _atom_site_disorder_assembly
    _atom_site_disorder_group
    S S2 0.84958(5) 0.53330(4) 0.61947(7) 0.0501(2) Uani d . 1 . .
    O O2 0.88296(18) 0.61004(12) 0.0516(2) 0.0689(5) Uani d . 1 . .
    O O4 0.87718(14) 0.24785(10) 0.23095(18) 0.0512(4) Uani d . 1 . .
    N N1 0.85248(14) 0.50588(12) 0.26762(19) 0.0366(4) Uani d . 1 . .
    N N3 0.86134(14) 0.37142(11) 0.42952(19) 0.0383(4) Uani d . 1 . .
    H H3 0.8622 0.3343 0.5196 0.046 Uiso calc R 1 . .
    C C2 0.85359(16) 0.47307(13) 0.4365(2) 0.0356(4) Uani d . 1 . .
    C C4 0.86755(17) 0.33477(14) 0.2669(2) 0.0378(4) Uani d . 1 . .
    C C5 0.85594(17) 0.42208(14) 0.1459(2) 0.0385(4) Uani d . 1 . .
    H H5 0.9237 0.4272 0.0796 0.046 Uiso calc R 1 . .
    C C6 0.86200(19) 0.60326(15) 0.2013(3) 0.0476(5) Uani d . 1 . .
    C C7 0.8434(2) 0.69011(16) 0.3128(3) 0.0626(7) Uani d . 1 . .
    H H7A 0.8421 0.7495 0.2445 0.094 Uiso calc R 1 . .
    H H7B 0.9046 0.6941 0.4024 0.094 Uiso calc R 1 . .
    H H7C 0.7716 0.6829 0.3637 0.094 Uiso calc R 1 . .
    C C8 0.74690(19) 0.41292(17) 0.0231(3) 0.0487(5) Uani d . 1 . .
    H H8A 0.7375 0.4732 -0.0446 0.058 Uiso calc R 1 . .
    H H8B 0.7565 0.3585 -0.0561 0.058 Uiso calc R 1 . .
    C C9 0.63988(19) 0.39550(17) 0.1147(3) 0.0496(5) Uani d . 1 . .
    C C10 0.5823(2) 0.4733(2) 0.1867(3) 0.0634(7) Uani d . 1 . .
    H H10 0.6101 0.5376 0.1786 0.076 Uiso calc R 1 . .
    C C11 0.4837(3) 0.4563(3) 0.2707(4) 0.0837(10) Uani d . 1 . .
    H H11 0.4463 0.5092 0.3190 0.100 Uiso calc R 1 . .
    C C12 0.4967(3) 0.2862(3) 0.2141(7) 0.1180(15) Uani d . 1 . .
    H H12 0.4681 0.2223 0.2237 0.142 Uiso calc R 1 . .
    C C13 0.4415(3) 0.3629(4) 0.2826(5) 0.1022(12) Uani d . 1 . .
    H H13 0.3749 0.3518 0.3378 0.123 Uiso calc R 1 . .
    C C14 0.5954(3) 0.3015(2) 0.1296(5) 0.0825(9) Uani d . 1 . .
    H H14 0.6319 0.2478 0.0826 0.099 Uiso calc R 1 . .
loop_
    _atom_site_aniso_label
    _atom_site_aniso_U_11
    _atom_site_aniso_U_22
    _atom_site_aniso_U_33
    _atom_site_aniso_U_12
    _atom_site_aniso_U_13
    _atom_site_aniso_U_23
    S2 0.0680(4) 0.0440(4) 0.0399(3) -0.0022(2) 0.0150(2) -0.0088(2)
    O2 0.1084(15) 0.0490(10) 0.0522(10) 0.0001(9) 0.0243(9) 0.0161(7)
    O4 0.0777(11) 0.0330(8) 0.0435(8) 0.0035(7) 0.0093(7) -0.0038(6)
    N1 0.0462(10) 0.0304(8) 0.0341(8) 0.0014(7) 0.0091(6) 0.0021(6)
    N3 0.0531(10) 0.0312(8) 0.0312(8) -0.0013(7) 0.0075(6) 0.0022(6)
    C2 0.0369(10) 0.0348(10) 0.0358(10) -0.0015(7) 0.0081(7) 0.0009(7)
    C4 0.0439(11) 0.0342(10) 0.0356(10) 0.0009(8) 0.0067(7) -0.0014(7)
    C5 0.0491(12) 0.0344(10) 0.0335(10) 0.0021(8) 0.0118(8) 0.0006(7)
    C6 0.0571(14) 0.0352(11) 0.0516(13) 0.0004(9) 0.0110(10) 0.0083(9)
    C7 0.0881(19) 0.0330(12) 0.0679(16) 0.0020(11) 0.0140(13) 0.0055(10)
    C8 0.0588(14) 0.0552(13) 0.0319(10) 0.0042(10) 0.0029(9) -0.0021(9)
    C9 0.0471(13) 0.0623(14) 0.0385(11) 0.0045(10) -0.0029(8) -0.0030(9)
    C10 0.0547(15) 0.0767(19) 0.0582(15) 0.0128(12) -0.0001(11) -0.0111(12)
    C11 0.0587(18) 0.126(3) 0.0657(18) 0.0246(18) 0.0017(13) -0.0179(18)
    C12 0.070(2) 0.102(3) 0.186(4) -0.022(2) 0.034(3) 0.016(3)
    C13 0.060(2) 0.144(4) 0.106(3) 0.000(2) 0.0263(18) 0.009(2)
    C14 0.0598(17) 0.0713(19) 0.118(3) -0.0079(14) 0.0165(16) -0.0138(17)
_geom_special_details
;
All e.s.d.'s (except the e.s.d. in the dihedral angle between two l.s. planes)
are estimated using the full covariance matrix. The cell e.s.d.'s are taken
into account individually in the estimation of e.s.d.'s in distances, angles
and torsion angles; correlations between e.s.d.'s in cell parameters are only
used when they are defined by crystal symmetry. An approximate (isotropic)
treatment of cell e.s.d.'s is used for estimating e.s.d.'s involving l.s.
planes.
;
loop_
    _geom_bond_atom_site_label_1
    _geom_bond_atom_site_label_2
    _geom_bond_site_symmetry_2
    _geom_bond_distance
    _geom_bond_publ_flag
    S2 C2 . 1.6402(19) ?
    O2 C6 . 1.210(3) ?
    O4 C4 . 1.212(2) ?
    N1 C2 . 1.384(2) ?
    N1 C6 . 1.418(2) ?
    N1 C5 . 1.476(2) ?
    N3 C4 . 1.363(2) ?
    N3 C2 . 1.374(2) ?
    N3 H3 . 0.8600 ?
    C4 C5 . 1.506(3) ?
    C5 C8 . 1.537(3) ?
    C5 H5 . 0.9800 ?
    C6 C7 . 1.482(3) ?
    C7 H7A . 0.9600 ?
    C7 H7B . 0.9600 ?
    C7 H7C . 0.9600 ?
    C8 C9 . 1.505(3) ?
    C8 H8A . 0.9700 ?
    C8 H8B . 0.9700 ?
    C9 C14 . 1.378(4) ?
    C9 C10 . 1.387(3) ?
    C10 C11 . 1.387(4) ?
    C10 H10 . 0.9300 ?
    C11 C13 . 1.358(5) ?
    C11 H11 . 0.9300 ?
    C12 C13 . 1.349(5) ?
    C12 C14 . 1.386(5) ?
    C12 H12 . 0.9300 ?
    C13 H13 . 0.9300 ?
    C14 H14 . 0.9300 ?
loop_
    _geom_angle_atom_site_label_1
    _geom_angle_atom_site_label_2
    _geom_angle_atom_site_label_3
    _geom_angle_site_symmetry_1
    _geom_angle_site_symmetry_3
    _geom_angle
    _geom_angle_publ_flag
    C2 N1 C6 . . 130.19(17) ?
    C2 N1 C5 . . 111.36(15) ?
    C6 N1 C5 . . 117.97(16) ?
    C4 N3 C2 . . 113.97(15) ?
    C4 N3 H3 . . 123.0 ?
    C2 N3 H3 . . 123.0 ?
    N3 C2 N1 . . 106.08(15) ?
    N3 C2 S2 . . 122.29(14) ?
    N1 C2 S2 . . 131.63(15) ?
    O4 C4 N3 . . 125.20(18) ?
    O4 C4 C5 . . 128.11(17) ?
    N3 C4 C5 . . 106.65(16) ?
    N1 C5 C4 . . 101.76(14) ?
    N1 C5 C8 . . 113.36(16) ?
    C4 C5 C8 . . 110.80(17) ?
    N1 C5 H5 . . 110.2 ?
    C4 C5 H5 . . 110.2 ?
    C8 C5 H5 . . 110.2 ?
    O2 C6 N1 . . 116.53(19) ?
    O2 C6 C7 . . 123.47(19) ?
    N1 C6 C7 . . 119.98(18) ?
    C6 C7 H7A . . 109.5 ?
    C6 C7 H7B . . 109.5 ?
    H7A C7 H7B . . 109.5 ?
    C6 C7 H7C . . 109.5 ?
    H7A C7 H7C . . 109.5 ?
    H7B C7 H7C . . 109.5 ?
    C9 C8 C5 . . 113.59(16) ?
    C9 C8 H8A . . 108.8 ?
    C5 C8 H8A . . 108.8 ?
    C9 C8 H8B . . 108.8 ?
    C5 C8 H8B . . 108.8 ?
    H8A C8 H8B . . 107.7 ?
    C14 C9 C10 . . 117.5(2) ?
    C14 C9 C8 . . 121.1(2) ?
    C10 C9 C8 . . 121.3(2) ?
    C9 C10 C11 . . 120.9(3) ?
    C9 C10 H10 . . 119.6 ?
    C11 C10 H10 . . 119.6 ?
    C13 C11 C10 . . 120.3(3) ?
    C13 C11 H11 . . 119.9 ?
    C10 C11 H11 . . 119.9 ?
    C13 C12 C14 . . 120.9(4) ?
    C13 C12 H12 . . 119.5 ?
    C14 C12 H12 . . 119.5 ?
    C12 C13 C11 . . 119.8(3) ?
    C12 C13 H13 . . 120.1 ?
    C11 C13 H13 . . 120.1 ?
    C12 C14 C9 . . 120.7(3) ?
    C12 C14 H14 . . 119.7 ?
    C9 C14 H14 . . 119.7 ?
loop_
    _geom_hbond_atom_site_label_D
    _geom_hbond_atom_site_label_H
    _geom_hbond_atom_site_label_A
    _geom_hbond_site_symmetry_A
    _geom_hbond_distance_DH
    _geom_hbond_distance_HA
    _geom_hbond_distance_DA
    _geom_hbond_angle_DHA
    N3 H3 O4 4_566 0.86 1.98 2.834(2) 175.4
data_global
_journal_date_recd_electronic     2008-12-01
_journal_date_accepted     2008-12-09
_journal_name_full     'Acta Crystallographica, Section E'
_journal_year     2009
_journal_volume     65
_journal_issue      1
_journal_page_first     o104
_journal_page_last     o104
_journal_paper_category     QO
_journal_coeditor_code     CV2495
_publ_contact_author_name     'Gerzon E. Delgado'
_publ_contact_author_address
;
Laboratorio de Cristalograf\'ia
Departamento de Qu\'imica
Facultad de Ciencias
Universidad de Los Andes
M\'erida 5101
Venezuela
;
_publ_contact_author_email     gerzon@ula.ve
_publ_contact_author_fax     '58-274-2401286'
_publ_contact_author_phone     '58-274-2401372'
_publ_section_title
;
<i>rac</i>-1-Acetyl-5-benzyl-2-thioxoimidazolidin-4-one
;
loop_
    _publ_author_name
    _publ_author_footnote
    _publ_author_address
    'Uzc\'ategui, Mary C.' .
;
Laboratorio de Cristalograf\'ia
Departamento de Qu\'imica
Facultad de Ciencias
Universidad de Los Andes
M\'erida 5101
Venezuela
;
    'Delgado, Gerzon E.' .
;
Laboratorio de Cristalograf\'ia
Departamento de Qu\'imica
Facultad de Ciencias
Universidad de Los Andes
M\'erida 5101
Venezuela
;
    'Mora, Asilo\'e J.' .
;
Laboratorio de Cristalograf\'ia
Departamento de Qu\'imica
Facultad de Ciencias
Universidad de Los Andes
M\'erida 5101
Venezuela
;
    'Gonz\'alez, Teresa' .
;
Centro de Qu\'imica, Instituto Venezolano de Investigaciones
Cient\'ificas (IVIC), Apartado 21827, Caracas 1020-A, Venezuela
;
    'Brice\~no, Alexander' .
;
Centro de Qu\'imica, Instituto Venezolano de Investigaciones
Cient\'ificas (IVIC), Apartado 21827, Caracas 1020-A, Venezuela
;
