# Supplementary material for: rac-1-Acetyl-5-benzyl-2-thioxoimidazolidin-4-one
Source: Acta Crystallogr Sect E Struct Rep Online. 2008 Dec 13;65(Pt 1):o104. doi: 10.1107/S1600536808041883 (PMC2968028; doi:10.1107/S1600536808041883)
Supplement: Supplementary file 2 [file e-65-0o104-Isup2.hkl]

# 
# h,k,l, Fc-squared, Fo-squared, sigma(Fo-squared) and status flag 
# 
data_I
_shelx_title '  ACTPHE CD5207 in P21/c' 
_shelx_refln_list_code          4 
_shelx_F_calc_maximum      219.62 
_exptl_crystal_F_000       520.00 
_reflns_d_resolution_high  0.7581 
 
loop_ 
 _symmetry_equiv_pos_as_xyz 
 'x, y, z' 
 '-x, y+1/2, -z+1/2' 
 '-x, -y, -z' 
 'x, -y-1/2, z-1/2' 
 
_cell_length_a    11.6963 
_cell_length_b    13.4788 
_cell_length_c     7.7666 
_cell_angle_alpha  90.000 
_cell_angle_beta   94.412 
_cell_angle_gamma  90.000 
 
_shelx_F_squared_multiplier     1.000 
 
loop_ 
 _refln_index_h 
 _refln_index_k 
 _refln_index_l 
 _refln_F_squared_calc 
 _refln_F_squared_meas 
 _refln_F_squared_sigma 
 _refln_observed_status 
   2   0   0        5.33       12.63      1.00 o 
   3   0   0    48233.38    55628.19    186.26 o 
   4   0   0    25089.43    25964.19    111.77 o 
   5   0   0     1300.36     1111.06     24.19 o 
   6   0   0     2009.32     1977.84     20.30 o 
   7   0   0     5954.20     6330.63    115.62 o 
   8   0   0     2809.82     3088.37     49.27 o 
   9   0   0      173.10      141.99     10.83 o 
  10   0   0     1026.42     1138.34     36.88 o 
  11   0   0      697.75      752.73     73.62 o 
  12   0   0        3.37       -0.64      2.53 o 
  13   0   0       35.58       24.44      4.80 o 
   1   1   0     1329.65     1209.78      5.53 o 
   2   1   0       25.27       19.80      0.96 o 
   3   1   0      194.51      236.71      2.87 o 
   4   1   0      175.85      189.44      4.71 o 
   5   1   0      313.78      304.80      3.59 o 
   6   1   0        0.46        1.30      1.00 o 
   7   1   0      634.04      705.29     14.93 o 
   8   1   0       33.23       51.93      2.69 o 
   9   1   0       49.78       47.09      2.89 o 
  10   1   0       55.29       65.75      4.47 o 
  11   1   0        5.77       16.42      4.82 o 
  12   1   0        2.51        2.24      1.38 o 
  13   1   0        5.12        5.46      2.09 o 
   0   2   0     5427.50     5234.09     36.14 o 
   1   2   0      871.74      764.09      3.04 o 
   2   2   0      932.94      914.97      3.51 o 
   3   2   0     2113.45     2050.72      6.31 o 
   4   2   0      784.32      710.17      4.24 o 
   5   2   0       70.40       77.32      3.01 o 
   6   2   0      636.33      648.70      6.58 o 
   7   2   0      934.01      976.57     14.11 o 
   8   2   0       15.45       18.01      0.85 o 
   9   2   0      181.74      181.53      4.46 o 
  10   2   0      498.02      579.06     20.45 o 
  11   2   0       50.86       65.21      4.82 o 
  12   2   0       29.64       29.67      6.82 o 
  13   2   0       71.24       67.33      5.59 o 
   1   3   0       18.99       33.28      1.79 o 
   2   3   0     1650.99     1620.39      5.21 o 
   3   3   0     2266.03     2118.64      9.86 o 
   4   3   0      122.82      107.44      3.33 o 
   5   3   0      246.36      231.91      2.56 o 
   6   3   0      635.77      607.99      4.63 o 
   7   3   0        1.44        3.60      0.70 o 
   8   3   0        0.52        1.23      0.53 o 
   9   3   0        1.42        3.94      1.12 o 
  10   3   0       15.67       14.88      1.50 o 
  11   3   0       50.96       52.24      4.54 o 
  12   3   0        9.11        5.97      2.23 o 
  13   3   0        1.55        2.51      1.34 o 
   0   4   0      432.58      455.10      6.29 o 
   1   4   0       21.43       16.57      0.99 o 
   2   4   0      163.11      160.51      2.09 o 
   3   4   0     1369.07     1340.22      8.27 o 
   4   4   0       26.43       19.46      1.03 o 
   5   4   0       16.59       15.42      0.85 o 
   6   4   0      410.01      390.15      6.54 o 
   7   4   0      128.64      111.40      4.07 o 
   8   4   0        0.45        0.53      0.36 o 
   9   4   0      245.17      250.65     14.31 o 
  10   4   0        4.78        2.20      1.71 o 
  11   4   0       77.87       85.21      5.11 o 
  12   4   0       55.13       47.28      4.29 o 
   1   5   0        5.05        1.97      0.68 o 
   2   5   0      534.80      463.60      4.07 o 
   3   5   0       85.26       83.60      2.78 o 
   4   5   0       76.12       68.63      3.17 o 
   5   5   0      633.13      598.34      6.16 o 
   6   5   0        8.31        8.79      0.73 o 
   7   5   0      137.13      127.23      5.46 o 
   8   5   0       78.51       74.71      4.21 o 
   9   5   0      126.25      127.58      5.89 o 
  10   5   0       21.11       20.31      1.74 o 
  11   5   0        0.33        4.60      1.68 o 
  12   5   0       48.96       58.59      3.41 o 
   0   6   0        0.07        1.63      0.73 o 
   1   6   0       19.89       12.93      0.89 o 
   2   6   0        5.89        6.67      0.67 o 
   3   6   0      274.95      294.18      2.69 o 
   4   6   0       57.64       55.57      2.54 o 
   5   6   0      272.81      272.00      5.90 o 
   6   6   0      103.97       97.03      3.87 o 
   7   6   0      254.88      253.13     12.56 o 
   8   6   0       72.34       69.39      3.53 o 
   9   6   0       51.45       53.46      3.16 o 
  10   6   0        8.31        7.26      1.84 o 
  11   6   0       40.58       49.04      2.97 o 
  12   6   0        4.28        6.50      1.53 o 
   1   7   0      850.35      860.84      6.99 o 
   2   7   0      548.38      522.41      4.40 o 
   3   7   0       30.01       37.78      1.73 o 
   4   7   0       57.64       46.43      2.06 o 
   5   7   0      565.69      568.38      5.96 o 
   6   7   0       16.35       15.79      1.31 o 
   7   7   0       92.54       97.45      5.40 o 
   8   7   0       14.08       14.84      2.37 o 
   9   7   0      245.34      275.66     14.12 o 
  10   7   0       77.79       83.09      4.43 o 
  11   7   0       19.36       20.10      1.81 o 
  12   7   0        5.65       10.62      3.50 o 
   0   8   0      592.51      640.71     12.33 o 
   1   8   0      367.42      418.18      5.61 o 
   2   8   0        0.18        3.64      0.85 o 
   3   8   0      136.29      158.65      5.55 o 
   4   8   0      616.49      681.81      7.73 o 
   5   8   0      133.46      129.30      6.15 o 
   6   8   0        3.08        6.97      1.47 o 
   7   8   0       69.79       69.07      3.35 o 
   8   8   0       65.22       64.79      3.80 o 
   9   8   0       37.93       36.88      3.66 o 
  10   8   0       10.98        6.52      2.20 o 
  11   8   0        2.52        1.89      1.24 o 
   1   9   0       30.25       23.99      1.41 o 
   2   9   0       50.22       61.01      2.64 o 
   3   9   0       45.71       51.08      2.69 o 
   4   9   0       33.03       28.64      2.16 o 
   5   9   0        0.40        3.05      1.36 o 
   6   9   0       23.67       28.76      2.34 o 
   7   9   0       15.73       15.48      1.74 o 
   8   9   0       32.11       36.21      3.25 o 
   9   9   0       10.61       10.62      1.77 o 
  10   9   0       20.73       13.82      1.53 o 
   0  10   0       56.95       55.27      4.67 o 
   1  10   0       20.61       16.58      1.41 o 
   2  10   0       12.69       15.94      1.31 o 
   3  10   0       27.24       24.97      1.89 o 
   4  10   0        1.80        0.25      1.11 o 
   5  10   0       17.73       20.30      2.12 o 
   6  10   0        1.47        6.00      1.32 o 
   7  10   0        7.74        4.64      1.32 o 
   8  10   0        6.56        4.70      1.32 o 
   9  10   0       12.93        6.87      3.11 o 
  10  10   0        0.70        2.35      1.69 o 
   1  11   0      526.88      590.54     23.64 o 
   2  11   0     1669.29     1645.28     51.42 o 
   3  11   0      106.75      150.13      7.28 o 
   4  11   0       23.16       34.40      2.27 o 
   5  11   0      376.06      377.75     16.76 o 
   6  11   0      380.03      395.06     18.52 o 
   7  11   0        2.41        7.07      1.77 o 
   8  11   0       24.96       18.24      1.58 o 
   9  11   0      108.71      104.45      6.27 o 
   0  12   0       24.40       23.08      2.83 o 
   1  12   0       20.77       20.34      1.58 o 
   2  12   0       14.15       13.81      1.81 o 
   3  12   0       29.41       29.17      2.14 o 
   4  12   0        4.09        2.12      1.47 o 
   5  12   0       17.14       17.13      1.98 o 
   6  12   0       34.30       35.08      3.45 o 
   7  12   0        1.43        1.39      1.45 o 
   8  12   0        9.64       12.45      2.17 o 
   1  13   0        0.74        0.70      1.57 o 
   2  13   0       56.17       54.82      3.39 o 
   3  13   0        0.15       -2.04      2.04 o 
   4  13   0        9.52       10.80      2.26 o 
   5  13   0       33.25       34.51      3.32 o 
   6  13   0        1.64        2.19      2.36 o 
   7  13   0        6.53        5.88      1.56 o 
   0  14   0      414.65      447.67    174.03 o 
   1  14   0      119.42      130.61      7.05 o 
   2  14   0        9.48       19.03      3.84 o 
   3  14   0      151.27      163.88      7.34 o 
   4  14   0      241.94      226.47     11.29 o 
   5  14   0        9.46       15.95      2.53 o 
   1  15   0       14.36       16.58      2.56 o 
   2  15   0        5.50        7.45      2.36 o 
   3  15   0        2.00        4.52      1.99 o 
 -11   1   1       92.92      102.66      9.70 o 
 -10   1   1        0.81        4.93      1.33 o 
  -9   1   1       18.07       17.96      1.34 o 
  -8   1   1      120.98      125.85      3.87 o 
  -7   1   1       23.38       18.69      0.81 o 
  -6   1   1     1044.27     1008.83      7.44 o 
  -5   1   1     1226.81     1316.79      7.67 o 
  -4   1   1      849.25      755.66      3.92 o 
  -3   1   1      551.60      484.22      3.52 o 
  -2   1   1     1343.22     1162.79      4.99 o 
  -1   1   1     9225.27     8834.46     34.59 o 
   0   1   1       14.46       16.03      0.61 o 
   1   1   1      436.31      398.59      2.96 o 
   2   1   1     1205.89     1069.09      3.08 o 
   3   1   1     7115.90     6894.73     31.52 o 
   4   1   1      443.87      363.47      2.80 o 
   5   1   1     1081.23     1113.50      7.28 o 
   6   1   1     1570.17     1567.12      7.65 o 
   7   1   1     1506.04     1593.13     19.24 o 
   8   1   1      205.54      203.60      5.23 o 
   9   1   1      155.20      159.64      8.29 o 
  10   1   1      342.37      380.68     20.11 o 
  11   1   1       17.46       28.15      3.37 o 
  12   1   1        2.89       -3.03      3.55 o 
  13   1   1      123.91      122.64     11.41 o 
 -13   2   1        5.80        3.04      2.71 o 
 -12   2   1        1.19        2.53      1.27 o 
 -11   2   1      115.05      132.93     10.25 o 
 -10   2   1      193.44      183.41     10.18 o 
  -9   2   1        0.10        3.20      1.06 o 
  -8   2   1       73.42       82.10      2.82 o 
  -7   2   1      141.93      135.80      2.74 o 
  -6   2   1      664.72      653.96      6.14 o 
  -5   2   1      317.45      298.94      2.50 o 
  -4   2   1      491.80      504.90      3.67 o 
  -3   2   1     1804.53     1593.27      5.27 o 
  -2   2   1      604.22      542.67      4.32 o 
  -1   2   1      458.55      427.68      3.16 o 
   0   2   1     6103.58     5818.03     26.06 o 
   1   2   1     4086.94     3936.83      8.41 o 
   2   2   1     5470.19     5445.42     12.09 o 
   3   2   1        0.18        0.78      0.35 o 
   4   2   1       41.07       36.21      1.66 o 
   5   2   1      204.43      197.30      2.56 o 
   6   2   1      136.05      131.43      2.07 o 
   7   2   1       46.66       50.27      1.92 o 
   8   2   1       11.00       10.78      0.91 o 
   9   2   1       10.01       11.63      1.31 o 
  10   2   1        0.03        5.55      1.48 o 
  11   2   1        7.41        5.51      1.99 o 
  12   2   1        4.05        1.39      2.48 o 
  13   2   1        4.71        7.03      2.51 o 
 -13   3   1       20.38       18.82      3.80 o 
 -12   3   1       49.32       43.08     17.66 o 
 -11   3   1       31.04       32.54      3.50 o 
 -10   3   1       29.70       32.17      2.46 o 
  -9   3   1      362.60      368.57     10.29 o 
  -8   3   1        1.25        2.05      0.52 o 
  -7   3   1      127.58      124.79      2.93 o 
  -6   3   1      532.02      525.26      4.04 o 
  -5   3   1      891.25      852.20      6.92 o 
  -4   3   1      374.63      342.35      3.96 o 
  -3   3   1      761.43      717.62      3.26 o 
  -2   3   1     3077.77     2909.61      8.13 o 
  -1   3   1      521.67      490.04      3.69 o 
   0   3   1     1434.61     1377.86     13.54 o 
   1   3   1     2140.28     1995.60      7.73 o 
   2   3   1     1757.02     1643.93      5.36 o 
   3   3   1      189.25      198.07      2.33 o 
   4   3   1      455.30      436.03      3.94 o 
   5   3   1      830.99      799.54      6.21 o 
   6   3   1        7.08        9.65      0.80 o 
   7   3   1       37.79       36.23      1.40 o 
   8   3   1      116.83      112.42      5.20 o 
   9   3   1       21.56       24.52      2.51 o 
  10   3   1       43.38       53.16      4.15 o 
  11   3   1        0.26        1.92      1.58 o 
  12   3   1        5.65        2.95      2.11 o 
 -13   4   1       10.16       10.12      2.61 o 
 -12   4   1        5.33        2.15      2.21 o 
 -11   4   1       26.56       37.96      2.90 o 
 -10   4   1      146.85      146.48      6.24 o 
  -9   4   1       17.67       24.21      2.16 o 
  -8   4   1        9.91       10.48      0.97 o 
  -7   4   1      141.13      129.97      5.18 o 
  -6   4   1      110.39      116.88      4.36 o 
  -5   4   1       11.62        9.67      0.65 o 
  -4   4   1      195.13      163.74      4.58 o 
  -3   4   1     1173.24     1175.09      7.37 o 
  -2   4   1        6.06        8.36      0.50 o 
  -1   4   1     1537.45     1439.77      8.40 o 
   0   4   1     1007.01      956.60     10.48 o 
   1   4   1       29.90       28.77      1.05 o 
   2   4   1      719.12      666.91      5.43 o 
   3   4   1      176.76      163.37      2.30 o 
   4   4   1       29.71       33.23      1.59 o 
   5   4   1       92.87       88.63      3.84 o 
   6   4   1      452.35      454.54      6.70 o 
   7   4   1       21.36       22.61      1.20 o 
   8   4   1       31.62       28.49      1.78 o 
   9   4   1      255.44      282.09     15.37 o 
  10   4   1       48.79       65.91      4.52 o 
  11   4   1       35.30       26.12      3.02 o 
  12   4   1       19.93       20.50      2.34 o 
 -12   5   1        0.12        1.44      1.52 o 
 -11   5   1        1.19        2.82      1.49 o 
 -10   5   1      128.36      129.74      6.67 o 
  -9   5   1      128.92      123.47      5.41 o 
  -8   5   1      374.52      396.31      9.98 o 
  -7   5   1       82.65       84.60      3.26 o 
  -6   5   1      275.74      276.32      7.07 o 
  -5   5   1        2.81        3.45      0.78 o 
  -4   5   1     1524.07     1598.26     11.76 o 
  -3   5   1      470.50      447.53      4.40 o 
  -2   5   1     1576.24     1620.90      9.19 o 
  -1   5   1     1294.89     1260.73     11.45 o 
   0   5   1     3381.88     3353.34     19.41 o 
   1   5   1     1619.63     1623.31     12.94 o 
   2   5   1       69.79       98.24      4.69 o 
   3   5   1      882.12      864.25      6.91 o 
   4   5   1       88.31       77.25      3.43 o 
   5   5   1      519.12      549.37      4.82 o 
   6   5   1       47.71       54.07      2.24 o 
   7   5   1       66.67       60.78      2.14 o 
   8   5   1       32.45       33.60      1.89 o 
   9   5   1       61.44       71.78      4.04 o 
  10   5   1      189.31      196.64      9.26 o 
  11   5   1        0.86        1.74      1.44 o 
  12   5   1        0.86        4.65      1.61 o 
 -12   6   1        0.91        2.68      1.31 o 
 -11   6   1      138.22      132.88      5.90 o 
 -10   6   1       36.61       37.85      2.72 o 
  -9   6   1       16.17       16.57      1.38 o 
  -8   6   1      484.17      494.92     21.90 o 
  -7   6   1       26.36       29.40      1.99 o 
  -6   6   1       95.06       93.92      3.61 o 
  -5   6   1      872.58      838.25     11.37 o 
  -4   6   1      510.71      496.10      5.38 o 
  -3   6   1       12.08       14.11      1.83 o 
  -2   6   1     3152.44     3306.46     29.32 o 
  -1   6   1     1151.29     1049.02      8.89 o 
   0   6   1     1169.33     1012.14     11.87 o 
   1   6   1     1437.03     1532.73     11.73 o 
   2   6   1     1019.27      956.88      6.94 o 
   3   6   1     2567.40     2552.56     18.08 o 
   4   6   1      103.32      138.66      6.20 o 
   5   6   1      231.53      223.46      5.32 o 
   6   6   1      685.24      689.35     10.22 o 
   7   6   1      109.39      111.02      5.52 o 
   8   6   1       43.57       48.41      2.65 o 
   9   6   1      153.52      150.13      7.39 o 
  10   6   1        7.92       14.14      2.05 o 
  11   6   1       39.96       34.45      2.69 o 
  12   6   1       81.97       77.64      4.91 o 
 -12   7   1        5.87        4.29      3.22 o 
 -11   7   1        9.00        9.73      1.83 o 
 -10   7   1       30.67       36.26      2.81 o 
  -9   7   1        3.81        3.58      1.20 o 
  -8   7   1       76.29       82.07      4.99 o 
  -7   7   1       93.72      105.74      5.69 o 
  -6   7   1        4.97        6.47      0.76 o 
  -5   7   1      108.11      116.32      4.76 o 
  -4   7   1      102.09      110.96      4.59 o 
  -3   7   1      185.61      189.70      3.32 o 
  -2   7   1       62.42       62.02      1.84 o 
  -1   7   1       80.85       90.76      1.95 o 
   0   7   1      890.20      956.48      7.43 o 
   1   7   1       36.68       38.61      1.79 o 
   2   7   1      355.44      372.12      3.78 o 
   3   7   1      214.03      228.09      4.76 o 
   4   7   1      144.70      149.37      5.29 o 
   5   7   1       24.49       24.50      1.18 o 
   6   7   1       72.16       79.59      4.25 o 
   7   7   1       90.53       91.73      5.23 o 
   8   7   1       46.89       53.52      3.58 o 
   9   7   1       35.21       38.57      2.59 o 
  10   7   1       46.72       47.92      4.17 o 
  11   7   1       33.18       36.47      2.43 o 
 -11   8   1       44.56       43.78      3.82 o 
 -10   8   1       34.15       34.66      3.55 o 
  -9   8   1        2.88        1.58      1.54 o 
  -8   8   1       53.84       58.37      3.68 o 
  -7   8   1      633.96      687.08     14.97 o 
  -6   8   1        0.06        4.09      1.07 o 
  -5   8   1      140.17      137.04      6.35 o 
  -4   8   1      834.27      860.34      8.64 o 
  -3   8   1      392.71      439.45      6.16 o 
  -2   8   1      231.27      219.98      4.52 o 
  -1   8   1      500.36      435.86      5.84 o 
   0   8   1      940.99      923.74     11.34 o 
   1   8   1      231.04      254.02      4.68 o 
   2   8   1      346.62      335.93      5.93 o 
   3   8   1     1285.93     1283.71     11.21 o 
   4   8   1      202.87      195.15      7.77 o 
   5   8   1       13.17       13.75      1.21 o 
   6   8   1      204.88      201.14     10.93 o 
   7   8   1      228.67      236.90     11.81 o 
   8   8   1        0.11        1.02      1.07 o 
   9   8   1        4.20        8.67      2.49 o 
  10   8   1       48.23       53.01      2.92 o 
  11   8   1       42.17       39.09      4.31 o 
 -11   9   1        6.82        8.84      3.29 o 
 -10   9   1        3.59        4.32      1.38 o 
  -9   9   1       37.18       38.10      2.63 o 
  -8   9   1        0.79        0.29      1.64 o 
  -7   9   1        2.75        2.06      1.33 o 
  -6   9   1       20.82       20.47      2.04 o 
  -5   9   1       46.32       44.04      2.93 o 
  -4   9   1       13.85        9.31      0.85 o 
  -3   9   1      120.30      116.91      3.73 o 
  -2   9   1       62.90       69.50      2.54 o 
  -1   9   1       83.29       87.86      4.10 o 
   0   9   1      299.83      285.92      5.09 o 
   1   9   1      263.22      265.11      5.61 o 
   2   9   1       25.28       26.21      1.21 o 
   3   9   1        5.91        4.79      0.81 o 
   4   9   1      174.91      171.33      7.48 o 
   5   9   1      141.44      148.53      8.41 o 
   6   9   1        1.05        4.72      0.98 o 
   7   9   1        2.04        3.35      1.40 o 
   8   9   1       51.96       55.31      3.34 o 
   9   9   1       20.72       19.91      2.51 o 
  10   9   1        9.60       11.22      2.18 o 
 -10  10   1       11.96       15.80      1.94 o 
  -9  10   1       81.87       69.65      4.34 o 
  -8  10   1        2.05        1.55      1.34 o 
  -7  10   1       45.13       48.57      2.75 o 
  -6  10   1      121.92      130.35      6.70 o 
  -5  10   1       22.85       28.29      2.06 o 
  -4  10   1       12.69       18.80      1.77 o 
  -3  10   1       87.53       87.92      4.55 o 
  -2  10   1       48.76       51.30      4.14 o 
  -1  10   1      115.37      121.05      8.80 o 
   0  10   1      128.80      134.51      8.33 o 
   1  10   1        2.06        4.15      0.87 o 
   2  10   1       84.55       85.65      5.07 o 
   3  10   1       40.74       44.93      2.77 o 
   4  10   1        0.03       -0.24      0.67 o 
   5  10   1       14.07       15.08      1.97 o 
   6  10   1        0.62        1.09      1.36 o 
   7  10   1        3.29        6.37      1.46 o 
   8  10   1        2.72        2.96      1.20 o 
   9  10   1        1.57        2.37      1.25 o 
  10  10   1        1.55        3.06      1.23 o 
  -9  11   1      119.45      113.47      7.04 o 
  -8  11   1        5.67        4.04      1.49 o 
  -7  11   1       42.53       45.68      2.48 o 
  -6  11   1      198.29      198.66      9.24 o 
  -5  11   1      211.21      227.05     12.11 o 
  -4  11   1        0.98        5.39      2.27 o 
  -3  11   1      386.54      381.84     10.61 o 
  -2  11   1      646.16      650.81     20.65 o 
  -1  11   1      132.46      173.08     11.49 o 
   0  11   1      482.61      518.89     16.77 o 
   1  11   1      820.30      821.26     21.86 o 
   2  11   1      144.23      136.04     10.40 o 
   3  11   1       13.81       22.90      4.10 o 
   4  11   1      437.07      465.69     23.84 o 
   5  11   1      297.01      283.97     12.34 o 
   6  11   1       17.37       18.47      2.52 o 
   7  11   1      113.73      127.06      6.25 o 
   8  11   1      194.95      186.50     10.87 o 
   9  11   1       35.78       37.25      2.79 o 
  -8  12   1        1.19        2.91      1.28 o 
  -7  12   1        0.62       -1.34      1.34 o 
  -6  12   1        0.32        0.52      0.86 o 
  -5  12   1        6.78        4.84      1.43 o 
  -4  12   1        6.80        4.32      1.22 o 
  -3  12   1       25.66       22.73      3.33 o 
  -2  12   1       16.02       12.33      1.69 o 
  -1  12   1        3.87        1.67      1.53 o 
   0  12   1        2.61        0.31      1.84 o 
   1  12   1       80.43       78.87      5.25 o 
   2  12   1       19.92       18.58      1.78 o 
   3  12   1       37.31       33.54      3.75 o 
   4  12   1        8.97       10.19      1.70 o 
   5  12   1       32.17       27.96      2.47 o 
   6  12   1       21.24       17.69      2.79 o 
   7  12   1        5.53        3.98      1.33 o 
   8  12   1        9.26        9.35      1.82 o 
  -7  13   1       26.27       24.85      2.55 o 
  -6  13   1      172.18      175.75      8.38 o 
  -5  13   1       39.05       48.21      3.44 o 
  -4  13   1        2.38        4.04      1.43 o 
  -3  13   1      149.70      150.75      9.14 o 
  -2  13   1      263.34      279.48     13.30 o 
  -1  13   1       12.53       18.13      2.36 o 
   0  13   1      124.54      118.84      7.93 o 
   1  13   1      168.09      166.92      8.84 o 
   2  13   1       11.16       18.20      2.14 o 
   3  13   1      147.29      148.44      7.48 o 
   4  13   1       61.22       56.14      3.00 o 
   5  13   1       40.60       42.60      2.97 o 
   6  13   1        7.35        8.70      1.87 o 
   7  13   1       97.45       78.99      7.59 o 
  -5  14   1        0.71        1.38      1.95 o 
  -4  14   1        7.77        6.06      1.75 o 
  -3  14   1       16.19       16.57      2.07 o 
  -2  14   1        0.53        0.86      1.07 o 
  -1  14   1       49.95       50.07      5.77 o 
   0  14   1       21.34       25.54      2.95 o 
   1  14   1        0.19        1.93      1.13 o 
   2  14   1       20.17       16.61      2.38 o 
   3  14   1        6.89        8.31      2.02 o 
   4  14   1       13.37       15.53      1.85 o 
   5  14   1        0.01        2.76      1.49 o 
  -3  15   1       30.28       32.15      3.14 o 
  -2  15   1       75.73       75.65      7.45 o 
  -1  15   1        9.06       13.76      2.19 o 
   0  15   1        8.08       10.44      2.53 o 
   1  15   1       58.80       59.98      5.00 o 
   2  15   1       38.72       38.17      2.49 o 
   3  15   1       16.25       14.77      3.56 o 
 -13   0   2        7.71        6.86      3.76 o 
 -12   0   2       24.92       25.54      6.01 o 
 -11   0   2      249.03      257.66     32.26 o 
 -10   0   2        7.20        0.06      1.95 o 
  -9   0   2       71.03       72.36      5.56 o 
  -8   0   2      335.95      341.00      7.48 o 
  -7   0   2       63.16       60.75      2.87 o 
  -6   0   2      136.37      178.93      3.64 o 
  -5   0   2     1352.35     1448.86     11.94 o 
  -4   0   2     2368.31     2284.05     14.71 o 
  -3   0   2       25.00       20.83      1.52 o 
  -2   0   2     2462.89     2367.84      9.88 o 
  -1   0   2     1553.06     1526.75      7.48 o 
   0   0   2     6630.23     6121.70     27.94 o 
   1   0   2     9986.47     9748.69     50.67 o 
   2   0   2     3312.62     3130.45     27.30 o 
   3   0   2    12670.26    13145.32    123.47 o 
   4   0   2        1.22       -1.14      1.44 o 
   5   0   2      194.41      174.04     12.60 o 
   6   0   2      640.79      660.96     11.22 o 
   7   0   2      371.20      395.65      8.03 o 
   8   0   2       65.17       51.91      2.54 o 
   9   0   2       56.25       63.50      6.11 o 
  10   0   2        0.91       -0.05      1.94 o 
  11   0   2        6.66       11.18      2.84 o 
  13   0   2        0.97       -2.01      4.14 o 
 -13   1   2        0.84        1.26      1.48 o 
 -12   1   2        4.74        3.11      1.69 o 
 -11   1   2       29.79       32.98      4.02 o 
 -10   1   2        1.60        0.12      1.43 o 
  -9   1   2        6.13        5.43      2.14 o 
  -8   1   2       13.75       12.97      0.79 o 
  -7   1   2        6.94        8.77      0.51 o 
  -6   1   2        5.30        6.89      0.57 o 
  -5   1   2      789.00      787.62      5.24 o 
  -4   1   2      270.93      236.66      1.72 o 
  -3   1   2        0.22        1.92      0.47 o 
  -2   1   2      585.56      564.66      3.41 o 
  -1   1   2      542.02      559.91      3.12 o 
   0   1   2      284.29      273.30      1.98 o 
   1   1   2     1350.28     1194.56      4.61 o 
   2   1   2      900.35      908.04      2.96 o 
   3   1   2     1161.09     1222.15      6.46 o 
   4   1   2      321.57      271.18      1.89 o 
   5   1   2        2.18        5.71      0.46 o 
   6   1   2      117.89      115.96      3.55 o 
   7   1   2      436.30      445.32      7.23 o 
   8   1   2        5.84        6.08      0.61 o 
   9   1   2       34.89       37.62      1.90 o 
  10   1   2       81.00       79.58      4.10 o 
  11   1   2       47.24       43.53      3.82 o 
  12   1   2        8.52       13.83      5.76 o 
 -13   2   2        0.07        5.58      2.05 o 
 -12   2   2        7.18        9.73      4.89 o 
 -11   2   2       57.93       58.74      3.54 o 
 -10   2   2        0.31        1.53      0.75 o 
  -9   2   2       70.85       69.37      3.57 o 
  -8   2   2        4.09        5.85      0.70 o 
  -7   2   2       37.45       41.91      1.49 o 
  -6   2   2      248.30      221.96      2.91 o 
  -5   2   2       49.68       33.69      1.37 o 
  -4   2   2      154.98      155.80      2.21 o 
  -3   2   2      992.53      940.90      5.17 o 
  -2   2   2     2837.42     2671.00      7.79 o 
  -1   2   2      167.53      138.14      1.28 o 
   0   2   2      911.76      885.12      2.70 o 
   1   2   2     5129.63     5117.39     17.92 o 
   2   2   2      596.44      519.74      3.68 o 
   3   2   2        3.52        7.85      0.92 o 
   4   2   2      881.73      876.04      6.04 o 
   5   2   2     1238.10     1240.20      5.95 o 
   6   2   2      180.97      181.66      3.93 o 
   7   2   2      105.22       95.57      3.20 o 
   8   2   2      357.36      379.37      9.56 o 
   9   2   2      156.07      182.23      9.85 o 
  10   2   2        4.25        3.26      0.88 o 
  11   2   2       35.67       31.38      4.96 o 
  12   2   2       27.16       39.27      9.50 o 
 -13   3   2       23.50       24.71      2.81 o 
 -12   3   2        8.38        8.66      1.99 o 
 -11   3   2       61.48       59.66      3.74 o 
 -10   3   2       20.93       26.45      1.55 o 
  -9   3   2      319.99      301.06      9.99 o 
  -8   3   2       59.42       57.62      2.13 o 
  -7   3   2      771.03      742.01      6.95 o 
  -6   3   2      809.92      822.42      9.74 o 
  -5   3   2      144.96      145.46      2.68 o 
  -4   3   2      533.07      522.65      4.02 o 
  -3   3   2     2952.92     2897.35     16.80 o 
  -2   3   2      134.37      117.59      1.49 o 
  -1   3   2       18.46       13.66      0.65 o 
   0   3   2     2918.28     2813.51     10.83 o 
   1   3   2     3454.92     3287.75      7.51 o 
   2   3   2      335.41      326.55      2.05 o 
   3   3   2     1974.76     2006.22     13.55 o 
   4   3   2      734.82      695.36      5.39 o 
   5   3   2       91.88       87.83      3.32 o 
   6   3   2        8.68       11.57      0.68 o 
   7   3   2      152.51      161.99      3.76 o 
   8   3   2       31.15       32.33      1.61 o 
   9   3   2       60.57       63.97      3.32 o 
  10   3   2        0.07        1.47      1.08 o 
  11   3   2       49.99       63.86      8.39 o 
  12   3   2        3.31       12.27      6.66 o 
 -13   4   2        0.25        4.39      2.10 o 
 -12   4   2        5.97        9.39      1.90 o 
 -11   4   2       37.12       36.42      2.67 o 
 -10   4   2       35.24       37.29      3.17 o 
  -9   4   2        8.40        6.26      0.71 o 
  -8   4   2      830.58      848.09     14.91 o 
  -7   4   2       23.44       19.65      0.94 o 
  -6   4   2       18.20       20.79      1.28 o 
  -5   4   2      625.07      579.48      4.36 o 
  -4   4   2     1100.35     1053.15      8.06 o 
  -3   4   2      596.27      648.35      4.40 o 
  -2   4   2      195.29      180.33      1.67 o 
  -1   4   2      497.45      485.27      3.10 o 
   0   4   2     3233.69     3377.06     21.24 o 
   1   4   2      116.53      135.81      1.48 o 
   2   4   2      148.01      150.89      1.55 o 
   3   4   2      872.39      871.04      6.44 o 
   4   4   2        0.07       -0.43      0.51 o 
   5   4   2       88.98       99.82      3.36 o 
   6   4   2       48.36       46.99      1.56 o 
   7   4   2        2.95        3.23      0.82 o 
   8   4   2        0.73        1.97      0.73 o 
   9   4   2        0.02        0.83      0.54 o 
  10   4   2        0.70        3.36      2.63 o 
  11   4   2        5.17        5.46      1.73 o 
  12   4   2       39.81       44.70      3.19 o 
 -12   5   2       38.89       37.88      2.74 o 
 -11   5   2        3.13        7.01      1.82 o 
 -10   5   2        7.42        7.38      1.23 o 
  -9   5   2      215.03      227.06      8.38 o 
  -8   5   2        3.38        9.74      1.86 o 
  -7   5   2       17.16       21.29      0.96 o 
  -6   5   2      167.15      162.36      4.82 o 
  -5   5   2        9.88       17.12      1.07 o 
  -4   5   2      173.11      155.53      2.92 o 
  -3   5   2        9.47       16.88      1.26 o 
  -2   5   2       83.38       83.10      3.13 o 
  -1   5   2      321.28      260.44      1.76 o 
   0   5   2       12.66        6.23      0.49 o 
   1   5   2        8.72        3.03      0.48 o 
   2   5   2      231.26      216.30      2.42 o 
   3   5   2      732.27      679.97      5.58 o 
   4   5   2        2.10        3.48      0.72 o 
   5   5   2       62.56       57.52      2.27 o 
   6   5   2      408.48      404.94      6.10 o 
   7   5   2       45.90       42.74      1.94 o 
   8   5   2        5.73        4.22      1.36 o 
   9   5   2       15.78       16.33      1.42 o 
  10   5   2       92.43      109.46      6.47 o 
  11   5   2        1.32        0.12      2.90 o 
  12   5   2        0.55        5.14      1.72 o 
 -12   6   2       16.45       19.32      3.06 o 
 -11   6   2        0.14        2.63      1.30 o 
 -10   6   2       28.93       28.03      2.63 o 
  -9   6   2      188.96      192.67      8.49 o 
  -8   6   2        2.78        5.27      1.50 o 
  -7   6   2       48.59       51.33      2.86 o 
  -6   6   2       34.33       37.54      1.74 o 
  -5   6   2      444.48      483.73      5.78 o 
  -4   6   2        0.80        2.41      0.66 o 
  -3   6   2       62.37       64.16      2.80 o 
  -2   6   2     1008.66     1094.48      8.30 o 
  -1   6   2      738.40      855.09      6.12 o 
   0   6   2      274.04      268.76      2.88 o 
   1   6   2      426.78      472.93      4.03 o 
   2   6   2      225.49      234.97      2.11 o 
   3   6   2       12.38       13.89      0.71 o 
   4   6   2       18.79       12.50      0.63 o 
   5   6   2       96.61      111.47      4.03 o 
   6   6   2       97.34       96.55      3.43 o 
   7   6   2        1.39        2.16      0.80 o 
   8   6   2        0.27        0.99      1.45 o 
   9   6   2       62.09       58.42      3.43 o 
  10   6   2       11.70       11.87      1.71 o 
  11   6   2        2.92        2.99      1.90 o 
  12   6   2        1.21        1.93      2.60 o 
 -12   7   2        3.12        3.14      1.88 o 
 -11   7   2       18.17       25.67      4.04 o 
 -10   7   2       95.80      105.26      5.01 o 
  -9   7   2       86.76       81.78      4.13 o 
  -8   7   2      139.43      144.61      7.67 o 
  -7   7   2       20.09       22.79      2.78 o 
  -6   7   2      830.17      819.44     12.96 o 
  -5   7   2       42.58       51.70      2.50 o 
  -4   7   2      210.26      212.79      4.47 o 
  -3   7   2      511.33      425.21      6.43 o 
  -2   7   2     1017.53     1021.17     11.89 o 
  -1   7   2       17.49       18.90      3.18 o 
   0   7   2      371.71      308.61      2.75 o 
   1   7   2      217.33      184.55      2.17 o 
   2   7   2       31.36       26.77      1.31 o 
   3   7   2        7.97        6.09      0.85 o 
   4   7   2      101.31      100.40      3.39 o 
   5   7   2       64.91       64.07      2.30 o 
   6   7   2      173.89      186.25      9.53 o 
   7   7   2       30.30       35.69      2.16 o 
   8   7   2       11.39       12.06      1.52 o 
   9   7   2       27.85       26.38      2.65 o 
  10   7   2      159.34      169.38      8.26 o 
  11   7   2        8.91        5.42      1.39 o 
 -11   8   2        3.59        1.62      1.59 o 
 -10   8   2        7.87        9.35      2.31 o 
  -9   8   2        0.28        3.35      2.36 o 
  -8   8   2       53.48       62.62      3.87 o 
  -7   8   2        8.94        8.80      1.37 o 
  -6   8   2        0.93        0.37      1.42 o 
  -5   8   2       11.42        9.97      0.72 o 
  -4   8   2        3.94        5.38      0.55 o 
  -3   8   2        0.11        0.94      0.66 o 
  -2   8   2       30.19       26.02      1.15 o 
  -1   8   2        1.88        3.67      0.67 o 
   0   8   2       23.92       27.02      1.24 o 
   1   8   2       26.14       32.44      1.52 o 
   2   8   2        4.39        2.99      0.59 o 
   3   8   2        3.23        2.78      0.46 o 
   4   8   2       77.54       79.09      3.57 o 
   5   8   2        4.30        6.59      1.26 o 
   6   8   2       36.75       40.44      2.50 o 
   7   8   2       16.52       18.85      2.56 o 
   8   8   2       45.32       46.06      2.58 o 
   9   8   2        8.36        9.10      1.72 o 
  10   8   2        0.11        7.26      3.43 o 
  11   8   2        4.23        3.72      1.59 o 
 -11   9   2       31.82       41.44      4.78 o 
 -10   9   2      154.04      142.62      8.34 o 
  -9   9   2       98.89       97.23      4.25 o 
  -8   9   2       46.49       46.79      2.86 o 
  -7   9   2      181.61      185.11     10.94 o 
  -6   9   2      308.98      305.01      8.68 o 
  -5   9   2       15.14       27.24      2.82 o 
  -4   9   2      565.01      597.69      9.97 o 
  -3   9   2      875.82      949.93     14.44 o 
  -2   9   2       98.45      120.81      5.49 o 
  -1   9   2      617.81      658.68     13.36 o 
   0   9   2     1811.71     1877.89     15.30 o 
   1   9   2      139.23      158.15      6.64 o 
   2   9   2      164.01      186.25      5.81 o 
   3   9   2      754.00      774.63     11.14 o 
   4   9   2      593.76      617.95      9.22 o 
   5   9   2       12.32       17.95      2.20 o 
   6   9   2      266.04      296.55     13.75 o 
   7   9   2      444.43      473.96     13.80 o 
   8   9   2       78.43       82.95      4.55 o 
   9   9   2       40.20       36.44      2.65 o 
  10   9   2      124.35      121.54      5.83 o 
 -10  10   2        3.07        4.14      1.80 o 
  -9  10   2       57.59       63.04      3.33 o 
  -8  10   2       36.09       40.56      4.43 o 
  -7  10   2       16.65       20.25      2.06 o 
  -6  10   2      221.65      207.03      9.73 o 
  -5  10   2      100.21      110.36      7.80 o 
  -4  10   2       21.93       24.96      1.53 o 
  -3  10   2        2.81        0.38      1.07 o 
  -2  10   2      218.28      201.97      8.09 o 
  -1  10   2        0.33        0.07      0.63 o 
   0  10   2       13.43       14.54      0.84 o 
   1  10   2        2.73        3.11      0.85 o 
   2  10   2       66.29       68.62      3.49 o 
   3  10   2       42.16       36.57      1.66 o 
   4  10   2       52.97       52.04      2.90 o 
   5  10   2        8.48        7.60      0.91 o 
   6  10   2       22.13       25.77      2.63 o 
   7  10   2       86.22       86.78      4.64 o 
   8  10   2        0.76        1.45      1.39 o 
   9  10   2       26.11       23.17      2.53 o 
  10  10   2       15.35       18.01      3.64 o 
  -9  11   2      118.90      108.89      6.18 o 
  -8  11   2        0.23        2.93      1.56 o 
  -7  11   2      199.27      195.87      8.92 o 
  -6  11   2      486.35      480.15     21.69 o 
  -5  11   2       52.12       67.20      3.42 o 
  -4  11   2      108.51      115.60      9.07 o 
  -3  11   2      818.17      787.35     21.93 o 
  -2  11   2      641.67      634.31     43.24 o 
  -1  11   2       76.07      128.26      7.47 o 
   0  11   2      322.46      371.02     14.34 o 
   1  11   2     1085.94     1078.48     23.32 o 
   2  11   2      142.41      135.40     13.73 o 
   3  11   2      177.98      202.29     10.25 o 
   4  11   2      283.79      273.44      9.81 o 
   5  11   2      457.27      426.49     23.74 o 
   6  11   2        0.75        7.91      1.62 o 
   7  11   2      122.11      121.95      6.33 o 
   8  11   2       90.53       86.45      4.75 o 
   9  11   2       42.44       32.98      3.85 o 
  -8  12   2        9.21        5.37      1.44 o 
  -7  12   2       94.98       83.58      4.22 o 
  -6  12   2       41.41       43.17      3.16 o 
  -5  12   2        6.57        7.96      1.41 o 
  -4  12   2      244.25      230.14     12.80 o 
  -3  12   2      286.33      307.85     15.30 o 
  -2  12   2       18.77       34.02      1.96 o 
  -1  12   2      177.65      164.23      9.08 o 
   0  12   2      228.26      222.22     12.34 o 
   1  12   2      397.89      393.66      9.94 o 
   2  12   2        2.05       16.59      2.21 o 
   3  12   2      118.26      130.54      7.70 o 
   4  12   2      513.49      517.63     35.50 o 
   5  12   2       58.62       69.43      4.20 o 
   6  12   2       50.59       51.49      3.61 o 
   7  12   2      135.53      123.07      6.26 o 
   8  12   2       61.85       57.72      8.72 o 
  -7  13   2        0.49        0.55      1.90 o 
  -6  13   2        0.48        0.79      1.41 o 
  -5  13   2        2.26        2.13      1.98 o 
  -4  13   2        2.49        0.55      1.51 o 
  -3  13   2        1.46        3.15      2.14 o 
  -2  13   2        6.92        6.86      1.29 o 
  -1  13   2       24.18       21.59      2.37 o 
   0  13   2        4.99        5.77      1.52 o 
   1  13   2       10.02        9.02      1.69 o 
   2  13   2       14.26       14.38      1.85 o 
   3  13   2      131.15      146.95      8.25 o 
   4  13   2       10.25       11.60      1.69 o 
   5  13   2        0.00        1.61      1.34 o 
   6  13   2       35.92       31.01      2.42 o 
   7  13   2       29.95       27.57      3.91 o 
  -6  14   2       39.23       43.82      5.81 o 
  -5  14   2       82.71       80.86      5.17 o 
  -4  14   2       17.12       20.70      3.74 o 
  -3  14   2       26.76       30.74      2.82 o 
  -2  14   2       65.77       74.02      4.86 o 
  -1  14   2      102.71      106.82      6.65 o 
   0  14   2        0.87       10.68      4.33 o 
   1  14   2       67.03       72.65      4.39 o 
   2  14   2       52.43       55.94      3.62 o 
   3  14   2       24.38       21.44      3.08 o 
   4  14   2        6.14        9.64      2.82 o 
   5  14   2       35.69       30.94      4.54 o 
  -3  15   2        0.71        1.21      1.79 o 
  -2  15   2       19.80       19.73      2.18 o 
  -1  15   2       25.73       18.96      3.46 o 
   0  15   2        5.08        4.85      1.70 o 
   1  15   2        7.19       10.08      2.24 o 
   2  15   2       17.07       13.57      2.55 o 
   3  15   2        6.86        9.17      2.52 o 
 -13   1   3        4.03        5.85      2.01 o 
 -12   1   3       11.20       17.41      3.58 o 
 -11   1   3       15.82       16.02      1.59 o 
 -10   1   3       23.74       24.80      2.63 o 
  -9   1   3        0.37        2.34      1.26 o 
  -8   1   3      532.33      540.08      8.66 o 
  -7   1   3      141.74      130.32      3.96 o 
  -6   1   3        4.04        3.45      0.44 o 
  -5   1   3     1107.35     1118.39      5.06 o 
  -4   1   3       25.67       15.68      0.90 o 
  -3   1   3      954.76      946.77      4.46 o 
  -2   1   3      182.53      178.32      1.23 o 
  -1   1   3      587.05      538.83      2.99 o 
   0   1   3      392.34      361.09      2.98 o 
   1   1   3      134.17      115.88      0.79 o 
   2   1   3     1530.63     1557.45      6.94 o 
   3   1   3      194.90      179.41      1.63 o 
   4   1   3      550.00      599.47      3.97 o 
   5   1   3       61.71       58.10      1.92 o 
   6   1   3       89.41       85.31      2.63 o 
   7   1   3        2.02        2.07      0.48 o 
   8   1   3      149.68      155.37      9.20 o 
   9   1   3        4.68        5.96      0.86 o 
  10   1   3       51.66       54.93      5.57 o 
  11   1   3       34.56       34.33      7.29 o 
 -13   2   3       52.24       63.27      8.29 o 
 -12   2   3       12.84        8.58      2.79 o 
 -11   2   3        0.77        4.41      1.14 o 
 -10   2   3      164.91      166.58      4.90 o 
  -9   2   3      181.86      190.92      8.96 o 
  -8   2   3        0.39        2.45      0.52 o 
  -7   2   3       29.86       35.95      1.29 o 
  -6   2   3      670.28      640.75      5.40 o 
  -5   2   3     1154.19     1189.50      5.89 o 
  -4   2   3       59.32       65.60      2.30 o 
  -3   2   3     1480.29     1480.41      8.50 o 
  -2   2   3     1502.65     1450.90      6.62 o 
  -1   2   3       65.87       60.26      1.18 o 
   0   2   3      442.79      480.44      2.75 o 
   1   2   3     1658.52     1658.88      6.98 o 
   2   2   3      175.93      189.20      1.80 o 
   3   2   3      656.70      655.58      4.37 o 
   4   2   3     1412.83     1484.50      9.32 o 
   5   2   3       95.63       86.54      2.93 o 
   6   2   3       59.24       62.01      2.01 o 
   7   2   3      161.90      160.15      5.71 o 
   8   2   3      125.92      133.53      5.74 o 
   9   2   3       24.72       21.63      1.38 o 
  10   2   3       83.66       79.11      4.66 o 
  11   2   3       12.46       14.64      2.47 o 
  12   2   3        0.24        6.35      3.50 o 
 -13   3   3        3.40        4.53      2.65 o 
 -12   3   3        1.02        2.96      2.14 o 
 -11   3   3       98.47      105.14      6.65 o 
 -10   3   3        3.88        5.15      1.66 o 
  -9   3   3       11.60       13.40      1.34 o 
  -8   3   3      373.31      355.42      7.87 o 
  -7   3   3        3.63        4.64      0.69 o 
  -6   3   3       25.30       31.96      1.25 o 
  -5   3   3      416.27      397.21      5.06 o 
  -4   3   3      521.38      512.42      3.03 o 
  -3   3   3      125.46      124.79      1.61 o 
  -2   3   3      120.85      133.48      1.25 o 
  -1   3   3     1461.12     1462.72      8.19 o 
   0   3   3       47.25       45.70      1.43 o 
   1   3   3      576.69      619.07      3.39 o 
   2   3   3      233.37      234.57      1.94 o 
   3   3   3      741.42      700.12      4.73 o 
   4   3   3       77.81       90.67      3.08 o 
   5   3   3       87.31       78.83      2.72 o 
   6   3   3      318.55      313.48      4.95 o 
   7   3   3        1.19        3.20      0.57 o 
   8   3   3       16.20       14.34      1.08 o 
   9   3   3       50.96       51.28      3.08 o 
  10   3   3       11.78       15.73      1.80 o 
  11   3   3       14.30       16.26      2.22 o 
  12   3   3        0.29        2.44      1.93 o 
 -13   4   3       56.03       49.44      5.20 o 
 -12   4   3       12.47        9.01      1.92 o 
 -11   4   3       13.54       15.03      2.04 o 
 -10   4   3      272.98      278.09      7.36 o 
  -9   4   3      133.09      119.11      5.20 o 
  -8   4   3       34.30       29.87      1.80 o 
  -7   4   3       82.05       84.30      2.66 o 
  -6   4   3      886.79      892.00      8.32 o 
  -5   4   3      170.70      171.98      3.77 o 
  -4   4   3      267.15      276.09      2.80 o 
  -3   4   3     1665.40     1646.02      6.28 o 
  -2   4   3     1232.35     1201.09      7.91 o 
  -1   4   3      406.95      413.67      3.16 o 
   0   4   3     1240.73     1337.09      7.74 o 
   1   4   3     1030.55     1039.32      6.94 o 
   2   4   3        0.38        2.67      0.56 o 
   3   4   3       49.90       57.66      2.21 o 
   4   4   3      705.82      747.36      9.01 o 
   5   4   3      387.48      406.68      5.07 o 
   6   4   3       18.78       27.10      1.09 o 
   7   4   3      316.19      306.38      8.84 o 
   8   4   3      132.39      135.68      5.82 o 
   9   4   3        5.18        6.46      0.90 o 
  10   4   3       95.75       95.51      6.01 o 
  11   4   3       21.73       21.03      1.70 o 
  12   4   3       12.95       11.53      1.71 o 
 -12   5   3       20.15       24.81      2.32 o 
 -11   5   3       65.45       72.77      3.96 o 
 -10   5   3      100.99      103.65      4.80 o 
  -9   5   3       77.99       66.43      3.62 o 
  -8   5   3      112.21      111.91      4.50 o 
  -7   5   3       98.48      102.76      3.24 o 
  -6   5   3      138.28      139.60      4.53 o 
  -5   5   3      674.94      657.89      5.38 o 
  -4   5   3      994.16     1062.95     11.62 o 
  -3   5   3       40.12       44.60      1.59 o 
  -2   5   3      333.06      324.54      2.63 o 
  -1   5   3     3799.19     4159.12     14.52 o 
   0   5   3      178.61      186.00      2.77 o 
   1   5   3      122.90      131.26      1.70 o 
   2   5   3     1377.18     1454.74      6.33 o 
   3   5   3     1050.72     1050.38     11.65 o 
   4   5   3      230.06      265.43      4.19 o 
   5   5   3      295.44      300.18      5.42 o 
   6   5   3     1064.40     1108.03     14.12 o 
   7   5   3       79.60       77.15      3.64 o 
   8   5   3        1.20        1.16      0.61 o 
   9   5   3      166.25      146.66      7.17 o 
  10   5   3       81.76       92.80      5.05 o 
  11   5   3        5.51        5.57      1.87 o 
  12   5   3        4.52        4.85      2.22 o 
 -12   6   3       75.67       81.90      5.25 o 
 -11   6   3       11.43       12.28      1.71 o 
 -10   6   3       98.99      108.36      4.56 o 
  -9   6   3       59.55       61.05      3.42 o 
  -8   6   3      374.28      382.31     10.23 o 
  -7   6   3      295.10      288.28      8.43 o 
  -6   6   3      169.63      176.51      5.88 o 
  -5   6   3      383.53      381.04      4.85 o 
  -4   6   3       24.64       24.93      1.07 o 
  -3   6   3      764.35      792.98     10.60 o 
  -2   6   3      827.70      811.49      9.81 o 
  -1   6   3        8.37       12.17      0.83 o 
   0   6   3      401.26      381.74      4.55 o 
   1   6   3     1872.93     1886.80     21.06 o 
   2   6   3       61.40       55.90      2.21 o 
   3   6   3      105.00      113.05      3.45 o 
   4   6   3     1241.20     1285.61     11.62 o 
   5   6   3       68.34       62.20      2.26 o 
   6   6   3       12.73       13.24      1.80 o 
   7   6   3      284.57      282.62     10.88 o 
   8   6   3      121.21      125.43      6.12 o 
   9   6   3        0.40        2.48      0.86 o 
  10   6   3       13.14       15.52      1.65 o 
  11   6   3       35.08       35.33      3.78 o 
 -12   7   3       16.69       13.21      3.02 o 
 -11   7   3       12.94       13.42      2.31 o 
 -10   7   3        4.57        4.61      2.24 o 
  -9   7   3        5.97        5.55      0.95 o 
  -8   7   3       20.59       18.49      1.45 o 
  -7   7   3        9.02        8.19      1.06 o 
  -6   7   3       32.74       32.91      1.51 o 
  -5   7   3       18.83       20.01      0.96 o 
  -4   7   3      118.35      127.70      4.59 o 
  -3   7   3       60.64       63.99      2.49 o 
  -2   7   3       66.83       69.02      2.87 o 
  -1   7   3       77.24       88.94      2.63 o 
   0   7   3       69.57       80.15      2.38 o 
   1   7   3       44.20       42.51      1.77 o 
   2   7   3        1.25        2.23      0.51 o 
   3   7   3       51.57       61.41      2.19 o 
   4   7   3       61.03       57.32      1.81 o 
   5   7   3        1.74        2.19      0.45 o 
   6   7   3       40.60       39.27      1.98 o 
   7   7   3       31.55       28.21      2.40 o 
   8   7   3        0.76        0.79      0.63 o 
   9   7   3       12.13        7.71      1.55 o 
  10   7   3        0.81        3.51      1.27 o 
  11   7   3        3.02        7.87      2.53 o 
 -11   8   3        7.30        8.94      1.50 o 
 -10   8   3       35.19       37.80      2.47 o 
  -9   8   3      137.35      142.45      9.37 o 
  -8   8   3       85.76       85.37      6.54 o 
  -7   8   3       60.69       56.33      3.57 o 
  -6   8   3      448.26      461.87      8.09 o 
  -5   8   3        4.71        6.11      1.34 o 
  -4   8   3        0.41        2.81      0.66 o 
  -3   8   3      346.42      337.81      4.98 o 
  -2   8   3      249.69      245.56      3.55 o 
  -1   8   3       18.52       25.07      0.99 o 
   0   8   3       68.16       59.47      2.23 o 
   1   8   3      880.64      896.07      8.30 o 
   2   8   3       35.59       39.47      1.62 o 
   3   8   3      290.71      307.50      7.08 o 
   4   8   3      391.47      394.34      5.11 o 
   5   8   3       14.42       15.50      1.44 o 
   6   8   3       11.79       10.71      0.91 o 
   7   8   3       97.87       82.46      6.50 o 
   8   8   3       42.64       45.11      3.12 o 
   9   8   3        0.97        2.99      1.45 o 
  10   8   3        5.61        3.13      1.06 o 
 -11   9   3        2.62        4.47      2.01 o 
 -10   9   3        3.18        2.98      2.64 o 
  -9   9   3        0.64        2.14      1.55 o 
  -8   9   3       13.44        6.90      1.48 o 
  -7   9   3       27.27       22.55      4.62 o 
  -6   9   3        0.75       -0.94      0.94 o 
  -5   9   3       66.78       70.56      4.19 o 
  -4   9   3        6.24        4.61      0.61 o 
  -3   9   3       30.62       24.53      1.22 o 
  -2   9   3       93.65       89.82      2.90 o 
  -1   9   3       80.12       83.67      3.30 o 
   0   9   3       36.43       37.85      1.53 o 
   1   9   3      206.98      195.86      4.72 o 
   2   9   3       56.96       53.91      2.04 o 
   3   9   3       78.87       82.27      2.92 o 
   4   9   3       13.28       16.40      1.55 o 
   5   9   3       88.34       82.38      4.46 o 
   6   9   3       44.90       42.28      3.08 o 
   7   9   3       10.77       10.71      1.52 o 
   8   9   3        2.88        7.48      1.71 o 
   9   9   3       20.44       19.07      1.94 o 
  10   9   3        4.94        4.42      1.90 o 
 -10  10   3      130.06      123.16      7.87 o 
  -9  10   3       44.29       44.38      3.33 o 
  -8  10   3        3.51        3.50      2.01 o 
  -7  10   3      291.25      287.33     12.38 o 
  -6  10   3      330.86      335.21     13.76 o 
  -5  10   3        8.21       13.35      1.29 o 
  -4  10   3      214.30      214.93      6.55 o 
  -3  10   3      516.88      511.58      7.40 o 
  -2  10   3      178.37      180.67      8.43 o 
  -1  10   3       23.85       30.93      1.88 o 
   0  10   3      326.89      346.20      9.35 o 
   1  10   3      700.56      725.57     16.75 o 
   2  10   3        2.92        8.73      2.22 o 
   3  10   3      151.36      145.96      5.13 o 
   4  10   3      527.32      560.47     12.79 o 
   5  10   3       28.80       26.47      3.06 o 
   6  10   3       62.58       59.29      3.10 o 
   7  10   3      108.55      101.14      5.44 o 
   8  10   3       98.57      101.97      7.98 o 
   9  10   3        0.32        2.23      1.02 o 
  -9  11   3       12.96        9.12      2.49 o 
  -8  11   3        1.40        0.00      1.65 o 
  -7  11   3        5.76        7.73      1.79 o 
  -6  11   3      102.82       96.15      5.39 o 
  -5  11   3       20.08       18.06      2.08 o 
  -4  11   3       18.62       20.46      2.20 o 
  -3  11   3       29.49       25.22      1.82 o 
  -2  11   3       29.07       20.64      1.66 o 
  -1  11   3        0.03       -1.26      1.31 o 
   0  11   3        0.42       -0.91      0.97 o 
   1  11   3        1.26       -1.44      1.44 o 
   2  11   3       67.59       56.01      4.13 o 
   3  11   3        2.53        4.48      1.60 o 
   4  11   3       34.84       34.96      3.15 o 
   5  11   3        7.08        4.66      1.12 o 
   6  11   3        2.12        0.82      1.28 o 
   7  11   3        1.19        4.63      1.58 o 
   8  11   3        0.57        1.18      1.13 o 
  -8  12   3        3.83        5.78      1.57 o 
  -7  12   3       29.14       24.73      2.99 o 
  -6  12   3       75.72       80.07      4.10 o 
  -5  12   3       94.32       92.50      6.69 o 
  -4  12   3        5.71        8.80      1.32 o 
  -3  12   3      162.05      156.14      9.69 o 
  -2  12   3       90.14       85.07      7.25 o 
  -1  12   3       38.95       56.13      4.08 o 
   0  12   3      131.18      140.65      7.20 o 
   1  12   3      111.10       93.18      7.08 o 
   2  12   3        2.00        3.59      1.67 o 
   3  12   3        1.98        1.55      2.04 o 
   4  12   3      129.14      134.98      6.69 o 
   5  12   3       20.32       16.28      1.80 o 
   6  12   3       28.55       24.69      2.09 o 
   7  12   3       27.04       30.17      4.50 o 
  -7  13   3       47.56       46.80      3.66 o 
  -6  13   3       53.78       44.92      2.97 o 
  -5  13   3        6.81        6.46      1.67 o 
  -4  13   3       78.16       85.42      4.98 o 
  -3  13   3      138.69      139.55      6.81 o 
  -2  13   3        0.57        5.19      1.28 o 
  -1  13   3       67.10       74.11      4.71 o 
   0  13   3       33.51       28.93      2.94 o 
   1  13   3       30.33       26.54      2.82 o 
   2  13   3       14.52       17.65      2.32 o 
   3  13   3       26.82       28.54      2.65 o 
   4  13   3        4.89        3.31      2.05 o 
   5  13   3        0.76        4.80      1.40 o 
   6  13   3       29.20       26.08      2.69 o 
  -6  14   3        1.51       -0.24      1.86 o 
  -5  14   3        2.61        4.85      1.72 o 
  -4  14   3        2.28        1.89      1.41 o 
  -3  14   3        4.83        3.94      1.53 o 
  -2  14   3        2.61        1.71      1.65 o 
  -1  14   3        1.88        3.53      1.46 o 
   0  14   3        0.80        1.73      1.54 o 
   1  14   3        0.63        1.50      1.35 o 
   2  14   3        0.14        2.97      1.23 o 
   3  14   3        1.99        3.32      1.65 o 
   4  14   3        0.51        5.02      1.64 o 
   5  14   3        5.24        5.72      2.00 o 
  -3  15   3        0.02        2.97      2.64 o 
   0  15   3       13.41       13.30      2.99 o 
   1  15   3        3.28       -0.93      2.03 o 
   2  15   3       54.19       48.13      4.52 o 
   3  15   3       37.50       40.78      6.86 o 
 -12   0   4       62.92       53.72     45.24 o 
 -11   0   4        1.64        5.76      8.42 o 
 -10   0   4      230.52      266.77     27.58 o 
  -9   0   4      226.08      282.19     10.45 o 
  -8   0   4      199.11      201.06     11.50 o 
  -7   0   4       16.57       15.15      0.92 o 
  -6   0   4      701.76      694.94      8.56 o 
  -5   0   4      663.47      733.82      7.00 o 
  -4   0   4       61.24       58.83      2.56 o 
  -3   0   4       50.73       37.97      1.72 o 
  -2   0   4       56.71       45.88      0.82 o 
  -1   0   4       26.80       35.20      2.28 o 
   0   0   4       14.93       21.95      1.52 o 
   1   0   4       63.36       53.68      0.80 o 
   2   0   4      185.37      181.30      2.30 o 
   3   0   4      735.68      858.54     11.99 o 
   4   0   4     1233.88     1352.87     11.97 o 
   5   0   4      313.01      348.64      6.67 o 
   6   0   4        2.25        3.24      1.48 o 
   7   0   4        3.19        5.55      0.72 o 
   8   0   4        1.65        1.72      0.80 o 
   9   0   4       30.21       20.67      5.42 o 
  10   0   4        0.79        3.60      8.21 o 
 -13   1   4        0.75        3.39      1.42 o 
 -12   1   4        3.14        6.63      2.45 o 
 -11   1   4       26.62       19.94      2.66 o 
 -10   1   4        7.51        8.90      2.85 o 
  -9   1   4       55.41       58.25      2.84 o 
  -8   1   4       30.67       30.65      1.35 o 
  -7   1   4      166.47      168.43      4.86 o 
  -6   1   4      370.38      391.92      4.40 o 
  -5   1   4        4.92        7.40      0.49 o 
  -4   1   4      484.02      489.10      5.00 o 
  -3   1   4      309.83      330.27      1.84 o 
  -2   1   4      976.57      933.28      3.96 o 
  -1   1   4      104.10      118.37      1.04 o 
   0   1   4      561.95      597.49      4.33 o 
   1   1   4      678.44      674.80      3.92 o 
   2   1   4      671.03      620.98      2.94 o 
   3   1   4      532.33      544.75      5.90 o 
   4   1   4      124.05      146.32      3.56 o 
   5   1   4       86.04       75.80      2.37 o 
   6   1   4       18.00       19.19      0.82 o 
   7   1   4        3.33        4.86      0.88 o 
   8   1   4       23.82       24.17      1.46 o 
   9   1   4        2.62        3.00      2.40 o 
  10   1   4       11.00        6.76      2.73 o 
  11   1   4        5.47        4.85      2.35 o 
 -13   2   4        9.06        5.33      3.90 o 
 -12   2   4        3.07        5.95      3.09 o 
 -11   2   4        5.76       12.80      2.69 o 
 -10   2   4      113.03      101.33      9.62 o 
  -9   2   4        4.11        6.45      0.97 o 
  -8   2   4        0.48        2.78      0.53 o 
  -7   2   4      181.63      180.67      5.13 o 
  -6   2   4      383.98      401.95      4.12 o 
  -5   2   4       36.78       30.80      0.98 o 
  -4   2   4      377.58      359.91      4.17 o 
  -3   2   4     1172.09     1131.11      4.27 o 
  -2   2   4        1.04        5.39      0.57 o 
  -1   2   4      523.65      529.43      2.77 o 
   0   2   4      804.55      770.34      4.05 o 
   1   2   4     1045.22      983.73      4.54 o 
   2   2   4      137.08      126.61      1.69 o 
   3   2   4      260.17      238.54      3.19 o 
   4   2   4     1398.18     1439.05      9.47 o 
   5   2   4       41.60       48.09      1.39 o 
   6   2   4      101.51       89.08      2.56 o 
   7   2   4      222.64      213.58      6.77 o 
   8   2   4       86.65      101.55      6.07 o 
   9   2   4        0.29        3.27      1.45 o 
  10   2   4       20.92       32.19      8.62 o 
  11   2   4       11.23       16.55      2.79 o 
  12   2   4       18.30        9.93      3.31 o 
 -13   3   4        4.41        5.46      1.47 o 
 -12   3   4        3.36        5.17      1.51 o 
 -11   3   4        6.16       12.83      2.76 o 
 -10   3   4        1.36        1.91      0.92 o 
  -9   3   4       16.68       15.71      1.13 o 
  -8   3   4      122.51      115.20      3.40 o 
  -7   3   4       61.84       66.39      2.21 o 
  -6   3   4       29.95       31.86      1.23 o 
  -5   3   4       62.84       56.01      1.85 o 
  -4   3   4      119.50      142.26      2.36 o 
  -3   3   4      165.58      146.71      1.61 o 
  -2   3   4        6.14        7.85      1.33 o 
  -1   3   4      344.64      394.72      1.98 o 
   0   3   4        9.24       14.32      0.57 o 
   1   3   4      114.44      104.95      1.41 o 
   2   3   4       47.19       55.39      2.04 o 
   3   3   4      550.20      614.82      6.35 o 
   4   3   4      365.32      373.17      4.83 o 
   5   3   4       91.80       96.51      2.99 o 
   6   3   4       40.72       41.92      1.48 o 
   7   3   4       75.26       67.16      2.29 o 
   8   3   4       42.36       46.67      2.45 o 
   9   3   4       12.83        6.97      2.94 o 
  10   3   4        5.52        3.85      1.51 o 
  11   3   4       41.51       36.64      3.39 o 
  12   3   4        1.56        1.63      2.64 o 
 -13   4   4        0.70        2.72      2.37 o 
 -12   4   4        0.48        2.61      1.56 o 
 -11   4   4       15.30       17.47      1.72 o 
 -10   4   4       24.34       21.35      1.71 o 
  -9   4   4        5.46        7.59      1.68 o 
  -8   4   4        0.20        1.87      0.54 o 
  -7   4   4      440.36      457.49      9.16 o 
  -6   4   4       19.39       16.47      0.68 o 
  -5   4   4        1.04        2.30      0.53 o 
  -4   4   4       24.04       16.16      0.65 o 
  -3   4   4      153.29      131.91      2.04 o 
  -2   4   4       10.45        5.68      0.37 o 
  -1   4   4        0.04       -0.34      0.34 o 
   0   4   4        0.24        0.44      0.48 o 
   1   4   4       63.77       58.30      1.94 o 
   2   4   4       93.89      108.31      2.38 o 
   3   4   4        0.26        1.03      0.45 o 
   4   4   4       54.61       52.81      1.77 o 
   5   4   4      100.00      101.03      3.15 o 
   6   4   4        1.23        2.56      0.68 o 
   7   4   4        5.39        5.42      1.25 o 
   8   4   4       31.15       26.81      1.63 o 
   9   4   4       20.23       18.56      1.62 o 
  10   4   4        3.71        4.52      1.51 o 
  11   4   4        0.46        2.78      2.40 o 
  12   4   4        9.96        6.63      2.41 o 
 -12   5   4        1.31        3.75      1.49 o 
 -11   5   4        7.93       10.55      2.69 o 
 -10   5   4       18.65       22.85      3.53 o 
  -9   5   4       23.94       20.81      2.32 o 
  -8   5   4       95.57       82.62      4.01 o 
  -7   5   4       97.16       87.04      2.86 o 
  -6   5   4      102.10      103.00      2.83 o 
  -5   5   4      242.53      220.64      4.59 o 
  -4   5   4        0.03        1.09      0.37 o 
  -3   5   4      237.23      237.66      3.04 o 
  -2   5   4      246.08      200.16      2.35 o 
  -1   5   4      406.08      394.02      3.31 o 
   0   5   4      135.74      144.70      1.92 o 
   1   5   4      361.23      340.59      3.02 o 
   2   5   4      331.87      312.53      3.92 o 
   3   5   4        0.97        1.89      0.43 o 
   4   5   4      269.04      278.34      3.87 o 
   5   5   4       62.80       62.60      2.16 o 
   6   5   4       23.50       24.34      1.26 o 
   7   5   4       57.35       47.76      2.54 o 
   8   5   4       32.26       30.02      2.57 o 
   9   5   4        8.70       10.84      2.60 o 
  10   5   4        2.77        5.35      1.38 o 
  11   5   4       36.21       32.85      3.27 o 
 -12   6   4        1.13        5.64      3.27 o 
 -11   6   4        6.81        3.04      1.27 o 
 -10   6   4       27.65       24.24      1.51 o 
  -9   6   4       36.83       40.10      2.88 o 
  -8   6   4       16.33       17.40      1.39 o 
  -7   6   4       11.62       10.62      1.12 o 
  -6   6   4      277.24      276.41      7.58 o 
  -5   6   4      220.47      235.22      4.20 o 
  -4   6   4        0.96        1.13      0.53 o 
  -3   6   4        7.32        9.48      0.46 o 
  -2   6   4      169.91      178.76      2.94 o 
  -1   6   4       37.15       33.47      1.30 o 
   0   6   4       11.64        5.22      0.37 o 
   1   6   4        0.05        0.42      0.84 o 
   2   6   4      275.28      294.48      3.38 o 
   3   6   4       23.26       25.61      1.01 o 
   4   6   4       80.51       79.57      2.33 o 
   5   6   4       68.56       69.32      2.15 o 
   6   6   4        4.94        2.94      0.52 o 
   7   6   4        4.99        3.48      0.80 o 
   8   6   4        4.30        4.27      1.10 o 
   9   6   4        4.92        2.42      1.30 o 
  10   6   4        2.23        1.83      1.91 o 
  11   6   4        0.11        0.74      1.19 o 
 -12   7   4       53.70       45.86      3.84 o 
 -11   7   4       30.92       28.68      4.40 o 
 -10   7   4       60.32       65.24      4.19 o 
  -9   7   4      268.57      282.15     13.12 o 
  -8   7   4      225.42      237.52     12.22 o 
  -7   7   4        1.00        6.47      1.20 o 
  -6   7   4      123.76      117.32      3.86 o 
  -5   7   4     1415.91     1473.78     21.94 o 
  -4   7   4      105.42      117.51      3.84 o 
  -3   7   4      105.85      101.48      3.51 o 
  -2   7   4      683.34      692.83      9.19 o 
  -1   7   4      607.29      641.18      5.00 o 
   0   7   4       34.55       44.42      1.66 o 
   1   7   4      176.67      175.93      3.44 o 
   2   7   4      126.49      125.37      3.54 o 
   3   7   4       35.64       34.39      1.47 o 
   4   7   4       68.76       68.07      2.52 o 
   5   7   4      164.94      154.14      5.52 o 
   6   7   4        2.67        2.79      0.62 o 
   7   7   4       91.59       78.75      4.92 o 
   8   7   4       25.21       28.40      2.79 o 
   9   7   4       14.77       19.61      1.92 o 
  10   7   4       18.11       10.91      1.90 o 
  11   7   4       21.41       21.34      4.06 o 
 -11   8   4       34.58       29.05      3.09 o 
 -10   8   4        0.03       -0.07      2.24 o 
  -9   8   4       11.41        8.51      1.94 o 
  -8   8   4       60.17       63.10      3.84 o 
  -7   8   4      129.16      123.13      6.02 o 
  -6   8   4       10.13        9.65      1.24 o 
  -5   8   4       77.24       74.56      3.32 o 
  -4   8   4      438.41      426.63      9.23 o 
  -3   8   4       86.05       96.93      3.46 o 
  -2   8   4       75.65       79.78      2.51 o 
  -1   8   4      478.87      462.98      4.58 o 
   0   8   4      200.44      212.84      3.85 o 
   1   8   4        0.18        4.26      1.14 o 
   2   8   4      115.67      121.10      3.57 o 
   3   8   4      224.37      225.72      6.13 o 
   4   8   4       30.31       29.95      1.54 o 
   5   8   4       20.78       21.18      1.45 o 
   6   8   4       52.63       45.45      3.27 o 
   7   8   4       75.61       69.77      4.30 o 
   8   8   4       11.14       10.67      1.80 o 
   9   8   4       13.55       12.23      2.02 o 
  10   8   4       10.13       11.45      1.74 o 
 -11   9   4        4.64        4.23      1.93 o 
 -10   9   4       39.24       41.34      2.38 o 
  -9   9   4       41.75       37.67      2.50 o 
  -8   9   4       16.82       19.39      1.65 o 
  -7   9   4       58.31       53.49      3.59 o 
  -6   9   4       97.03      104.67      6.48 o 
  -5   9   4      382.87      374.80     15.79 o 
  -4   9   4        0.14        6.80      0.91 o 
  -3   9   4      494.72      515.63      8.28 o 
  -2   9   4      619.34      623.66      9.11 o 
  -1   9   4      133.47      139.41      4.26 o 
   0   9   4      229.04      274.09      6.88 o 
   1   9   4      548.63      557.91      7.98 o 
   2   9   4      264.29      241.44      9.39 o 
   3   9   4       44.82       40.08      1.93 o 
   4   9   4      232.58      246.21     13.90 o 
   5   9   4      389.74      387.98     11.77 o 
   6   9   4       70.34       66.13      4.28 o 
   7   9   4       57.80       59.24      4.23 o 
   8   9   4      117.70      118.96      7.37 o 
   9   9   4       20.68       22.94      2.46 o 
  10   9   4        2.35        1.56      2.67 o 
 -10  10   4       21.48       31.11     12.40 o 
  -9  10   4       38.95       32.55      2.97 o 
  -8  10   4        3.23        3.59      2.11 o 
  -7  10   4       57.48       54.69      2.97 o 
  -6  10   4       87.52       93.70      5.57 o 
  -5  10   4        0.03        2.11      0.79 o 
  -4  10   4        0.41        2.92      0.86 o 
  -3  10   4      142.18      124.50      6.29 o 
  -2  10   4       97.19       99.28      5.43 o 
  -1  10   4        3.44        2.45      0.95 o 
   0  10   4        6.13        3.67      0.70 o 
   1  10   4      167.56      176.40      9.64 o 
   2  10   4        8.14        6.67      2.46 o 
   3  10   4       30.69       28.67      2.55 o 
   4  10   4        0.99        1.80      0.92 o 
   5  10   4        0.16        0.76      1.03 o 
   6  10   4        3.91        5.25      1.46 o 
   7  10   4       14.88       15.46      2.09 o 
   8  10   4        3.70        4.27      1.66 o 
   9  10   4        4.73        9.08      4.82 o 
  -9  11   4        2.34        1.07      1.39 o 
  -8  11   4       10.40       11.56      2.04 o 
  -7  11   4        3.88        2.23      1.53 o 
  -6  11   4        2.39        2.04      1.26 o 
  -5  11   4        3.79        5.30      1.18 o 
  -4  11   4        1.02        2.06      0.98 o 
  -3  11   4        7.86       10.09      1.12 o 
  -2  11   4       18.96       22.85      2.36 o 
  -1  11   4       13.67       16.44      1.98 o 
   0  11   4      109.05      114.98      6.46 o 
   1  11   4        3.33        7.03      1.37 o 
   2  11   4       13.85       16.39      1.72 o 
   3  11   4       94.80       94.51      7.21 o 
   4  11   4       74.02       71.37      4.31 o 
   5  11   4        1.89        4.03      1.48 o 
   6  11   4        0.31        3.33      1.79 o 
   7  11   4       91.10       81.78      5.21 o 
   8  11   4       18.15       24.48      3.14 o 
  -8  12   4       19.09       19.04      5.66 o 
  -7  12   4      130.74      123.22      6.28 o 
  -6  12   4       28.70       31.21      2.11 o 
  -5  12   4        7.79       11.67      2.68 o 
  -4  12   4      151.06      142.08      9.64 o 
  -3  12   4      166.94      170.03     10.22 o 
  -2  12   4       24.43       29.40      3.02 o 
  -1  12   4       98.53       94.07      6.92 o 
   0  12   4      370.84      379.61     13.93 o 
   1  12   4      176.81      166.89      9.18 o 
   2  12   4       46.09       50.13      4.11 o 
   3  12   4      144.99      148.06      9.66 o 
   4  12   4      165.37      156.47      8.17 o 
   5  12   4        2.41        4.07      1.32 o 
   6  12   4        4.88        6.25      1.97 o 
   7  12   4       53.64       53.81     11.12 o 
  -7  13   4        2.75        5.71      2.41 o 
  -6  13   4       17.46        9.85      1.62 o 
  -5  13   4       13.07       11.37      1.65 o 
  -4  13   4        5.99        9.96      2.36 o 
  -3  13   4        3.09        4.81      1.90 o 
  -2  13   4       30.97       28.83      2.41 o 
  -1  13   4       43.23       50.80      4.20 o 
   0  13   4        1.56        4.61      1.98 o 
   1  13   4       20.52       19.45      2.38 o 
   2  13   4       72.19       78.34      4.86 o 
   3  13   4        6.59        7.40      1.79 o 
   4  13   4        2.58        1.35      1.37 o 
   5  13   4        1.04        0.91      1.20 o 
   6  13   4       29.04       34.44      3.38 o 
  -5  14   4        7.82        6.07      2.19 o 
  -4  14   4        2.63        2.75      1.66 o 
  -3  14   4        9.35       10.97      2.02 o 
  -2  14   4        6.77       15.02      2.94 o 
  -1  14   4        1.17        2.69      1.41 o 
   0  14   4       18.71       19.29      2.32 o 
   1  14   4        0.03        3.89      1.36 o 
   2  14   4       11.46        9.93      1.86 o 
   3  14   4        5.86        5.18      1.90 o 
   4  14   4        4.36        2.37      1.69 o 
  -3  15   4       24.93       23.41      3.31 o 
  -1  15   4        3.16        5.02      2.84 o 
   0  15   4       11.32       11.35      2.32 o 
   1  15   4       21.29       21.56      2.86 o 
   2  15   4        7.36        4.12      1.59 o 
 -12   1   5      102.78       92.33     13.86 o 
 -11   1   5        2.38        6.93      2.78 o 
 -10   1   5      143.30      154.18     10.05 o 
  -9   1   5      385.55      399.76     11.00 o 
  -8   1   5       71.13       63.38      1.99 o 
  -7   1   5      499.62      536.18      6.51 o 
  -6   1   5      578.26      616.52      5.31 o 
  -5   1   5      739.08      788.39      8.03 o 
  -4   1   5       38.76       38.12      1.18 o 
  -3   1   5      811.75      803.64      6.82 o 
  -2   1   5     3014.75     3265.01     29.89 o 
  -1   1   5      104.77      122.59      5.76 o 
   0   1   5      438.84      445.99      8.61 o 
   1   1   5     1712.27     1811.72     18.65 o 
   2   1   5      697.29      710.49      6.05 o 
   3   1   5      132.86      148.88      2.32 o 
   4   1   5      254.11      282.99      5.31 o 
   5   1   5      271.65      304.23      4.33 o 
   6   1   5      142.42      147.27      4.43 o 
   7   1   5      172.94      192.99      5.46 o 
   8   1   5      140.01      158.12      6.06 o 
   9   1   5       27.87       29.78      3.10 o 
  10   1   5        1.66        1.72      1.15 o 
  11   1   5       77.88       63.41      8.79 o 
  12   1   5        2.02        1.50      1.25 o 
 -13   2   5        2.39        3.88      3.26 o 
 -12   2   5        3.84        1.95      1.28 o 
 -11   2   5        2.27        4.81      1.38 o 
 -10   2   5        2.79        6.16      1.19 o 
  -9   2   5       17.21       19.40      2.03 o 
  -8   2   5        9.95        8.74      0.66 o 
  -7   2   5        0.41        3.81      0.60 o 
  -6   2   5        8.46       10.93      0.57 o 
  -5   2   5      296.62      271.96      4.23 o 
  -4   2   5      118.56      117.66      2.23 o 
  -3   2   5       72.51       64.16      1.57 o 
  -2   2   5       43.81       32.47      1.37 o 
  -1   2   5      106.23       97.45      4.79 o 
   0   2   5        9.36       10.73      0.49 o 
   1   2   5        1.72        1.11      0.75 o 
   2   2   5       19.66       20.10      0.86 o 
   3   2   5       14.60       15.65      0.53 o 
   4   2   5      128.50      136.56      4.15 o 
   5   2   5      279.36      302.28      7.26 o 
   6   2   5        0.44        2.19      0.55 o 
   7   2   5        3.64        3.68      0.61 o 
   8   2   5        5.35        6.28      1.28 o 
   9   2   5       14.49       10.11      1.93 o 
  10   2   5        1.70        1.96      1.35 o 
  11   2   5        1.63        2.53      1.95 o 
  12   2   5        0.27        1.80      1.39 o 
 -13   3   5        8.18        7.13      1.86 o 
 -12   3   5       37.02       33.06      4.28 o 
 -11   3   5       38.79       38.72      2.44 o 
 -10   3   5       16.21       20.50      1.74 o 
  -9   3   5       54.07       65.69      3.08 o 
  -8   3   5      153.98      143.39      4.83 o 
  -7   3   5       35.87       39.43      1.31 o 
  -6   3   5       24.52       28.94      1.26 o 
  -5   3   5      405.78      420.52      6.18 o 
  -4   3   5       37.36       38.66      1.60 o 
  -3   3   5      140.76      135.30      2.53 o 
  -2   3   5      142.28      134.02      1.68 o 
  -1   3   5       56.29       56.84      1.27 o 
   0   3   5      534.54      521.74      4.40 o 
   1   3   5      169.38      159.17      2.30 o 
   2   3   5       18.77       17.28      0.65 o 
   3   3   5       72.03       76.00      2.51 o 
   4   3   5      524.37      537.82      5.57 o 
   5   3   5       11.06       16.86      1.11 o 
   6   3   5        5.17        6.26      0.62 o 
   7   3   5      177.13      178.72      7.16 o 
   8   3   5       40.60       44.95      2.34 o 
   9   3   5        1.22       -0.33      1.98 o 
  10   3   5       26.97       23.18      7.07 o 
  11   3   5       30.48       27.76      3.40 o 
 -13   4   5        1.55        0.73      1.81 o 
 -12   4   5       14.01        9.89      1.87 o 
 -11   4   5       69.98       72.85      4.27 o 
 -10   4   5       59.52       56.03      2.64 o 
  -9   4   5       34.27       32.85      1.93 o 
  -8   4   5      127.02      136.10      6.49 o 
  -7   4   5      362.30      389.03     10.45 o 
  -6   4   5       38.49       43.59      1.64 o 
  -5   4   5      629.06      635.48      6.17 o 
  -4   4   5      643.37      661.50      7.93 o 
  -3   4   5      110.95      116.63      2.35 o 
  -2   4   5      218.13      226.42      2.17 o 
  -1   4   5      681.67      698.78      4.64 o 
   0   4   5      236.11      235.02      2.40 o 
   1   4   5       18.57       16.35      0.66 o 
   2   4   5      376.91      359.61      5.23 o 
   3   4   5      283.13      296.16      5.51 o 
   4   4   5      150.44      150.60      4.62 o 
   5   4   5      218.39      224.72      5.41 o 
   6   4   5       86.62       90.76      2.69 o 
   7   4   5        7.77        8.40      2.04 o 
   8   4   5        2.93        3.93      1.41 o 
   9   4   5        9.28       12.26      1.59 o 
  10   4   5        3.80        7.68      1.62 o 
  11   4   5        0.00        2.71      1.22 o 
 -12   5   5       36.65       36.76      3.09 o 
 -11   5   5       72.46       75.68      4.29 o 
 -10   5   5        1.57        5.58      1.13 o 
  -9   5   5       81.97       90.00      4.04 o 
  -8   5   5      142.97      164.34      5.65 o 
  -7   5   5      244.30      243.96      8.27 o 
  -6   5   5       41.96       43.90      1.63 o 
  -5   5   5      398.10      412.91      8.68 o 
  -4   5   5       50.64       52.12      2.16 o 
  -3   5   5       27.66       29.33      1.27 o 
  -2   5   5       16.22       15.77      0.72 o 
  -1   5   5      197.74      187.67      2.66 o 
   0   5   5        6.27        4.93      0.38 o 
   1   5   5       17.25       22.59      0.92 o 
   2   5   5      223.98      227.36      3.72 o 
   3   5   5       85.60       89.12      3.45 o 
   4   5   5       51.70       46.34      1.60 o 
   5   5   5      120.95      115.87      4.17 o 
   6   5   5        3.62        4.18      0.89 o 
   7   5   5        0.78        2.36      0.95 o 
   8   5   5        3.52        2.28      1.04 o 
   9   5   5       36.73       38.48      2.47 o 
  10   5   5        0.19        1.82      1.10 o 
  11   5   5        0.00        3.05      1.38 o 
 -12   6   5        4.95        5.43      1.36 o 
 -11   6   5       39.24       45.64      3.01 o 
 -10   6   5       20.53       18.53      1.78 o 
  -9   6   5        0.97        3.91      1.27 o 
  -8   6   5       39.65       43.49      2.46 o 
  -7   6   5      187.59      184.47      8.89 o 
  -6   6   5       25.09       21.01      1.16 o 
  -5   6   5        5.56        5.46      0.96 o 
  -4   6   5      193.25      202.08      5.91 o 
  -3   6   5       17.01       15.21      0.77 o 
  -2   6   5      100.88      109.95      2.58 o 
  -1   6   5      158.72      155.20      2.87 o 
   0   6   5       44.78       43.55      1.67 o 
   1   6   5        8.05       12.13      0.59 o 
   2   6   5      323.18      354.07      7.66 o 
   3   6   5       50.67       43.80      1.88 o 
   4   6   5        5.26        4.80      0.80 o 
   5   6   5       81.50       81.21      2.57 o 
   6   6   5       36.40       40.83      3.94 o 
   7   6   5       47.79       49.03      2.57 o 
   8   6   5       21.74       17.42      1.47 o 
   9   6   5        6.93        5.74      1.80 o 
  10   6   5        6.06        7.14      1.45 o 
  11   6   5        0.85        3.14      1.88 o 
 -12   7   5       48.37       37.20      8.81 o 
 -11   7   5        2.01        6.08      1.63 o 
 -10   7   5        6.05        5.90      1.57 o 
  -9   7   5      131.31      136.29      6.77 o 
  -8   7   5      134.85      138.70      6.26 o 
  -7   7   5        0.87        0.65      0.97 o 
  -6   7   5      209.49      194.35      7.16 o 
  -5   7   5      552.00      575.58     10.08 o 
  -4   7   5       25.03       26.65      1.41 o 
  -3   7   5      115.50      113.26      4.07 o 
  -2   7   5      407.75      398.06      7.58 o 
  -1   7   5      258.60      252.35      5.77 o 
   0   7   5        3.10        5.59      0.61 o 
   1   7   5      200.70      189.87      6.86 o 
   2   7   5      453.41      452.48      6.20 o 
   3   7   5      120.95      126.53      4.30 o 
   4   7   5      110.04      102.52      3.51 o 
   5   7   5      223.35      204.75      7.44 o 
   6   7   5       60.88       61.54      4.00 o 
   7   7   5        1.42        2.39      1.11 o 
   8   7   5       32.59       27.66      2.06 o 
   9   7   5       37.90       27.18      3.18 o 
  10   7   5       10.39        6.40      1.55 o 
 -11   8   5        0.35        2.32      1.24 o 
 -10   8   5        8.57       11.22      2.68 o 
  -9   8   5        0.01        3.73      1.18 o 
  -8   8   5        1.86        2.08      1.26 o 
  -7   8   5        3.84        5.23      1.25 o 
  -6   8   5       14.64       11.32      1.42 o 
  -5   8   5        0.33        1.60      0.95 o 
  -4   8   5       13.62       11.82      0.82 o 
  -3   8   5       15.32       15.87      0.89 o 
  -2   8   5       45.55       44.14      1.57 o 
  -1   8   5       20.51       20.70      1.24 o 
   0   8   5       13.49       11.28      0.82 o 
   1   8   5       36.59       32.03      1.14 o 
   2   8   5      252.67      262.37      7.70 o 
   3   8   5       42.86       41.28      1.68 o 
   4   8   5       72.52       63.24      3.86 o 
   5   8   5       36.60       32.05      2.66 o 
   6   8   5        2.11        2.90      1.38 o 
   7   8   5        0.67        2.42      1.33 o 
   8   8   5       37.25       33.56      2.76 o 
   9   8   5       11.64       11.74      2.05 o 
  10   8   5        0.27        3.93      2.05 o 
 -11   9   5        2.67        3.88      2.02 o 
 -10   9   5        3.93        5.02      1.38 o 
  -9   9   5        2.20        0.80      1.19 o 
  -8   9   5        1.01        2.50      1.21 o 
  -7   9   5        0.32        1.17      1.34 o 
  -6   9   5       16.82       17.28      2.47 o 
  -5   9   5        1.43        4.88      1.31 o 
  -4   9   5       19.73       18.20      2.21 o 
  -3   9   5       23.96       23.94      1.93 o 
  -2   9   5       47.29       36.70      1.58 o 
  -1   9   5       17.34       15.50      0.81 o 
   0   9   5        0.51        2.10      0.45 o 
   1   9   5       29.72       30.50      1.24 o 
   2   9   5       95.51       86.15      4.28 o 
   3   9   5        0.89        1.32      0.42 o 
   4   9   5        0.26       -0.23      1.54 o 
   5   9   5       24.19       21.70      2.56 o 
   6   9   5       33.78       35.13      2.73 o 
   7   9   5        4.88        4.14      1.13 o 
   8   9   5        7.16        0.92      1.00 o 
   9   9   5        5.48        1.58      1.31 o 
 -10  10   5       13.43       11.16      2.42 o 
  -9  10   5        9.14        5.84      1.46 o 
  -8  10   5       11.41       10.53      1.67 o 
  -7  10   5       22.97       20.31      2.08 o 
  -6  10   5        0.13        2.25      0.87 o 
  -5  10   5       13.56       10.67      1.64 o 
  -4  10   5       31.50       30.51      2.93 o 
  -3  10   5       46.12       54.33      2.22 o 
  -2  10   5        1.63        2.60      0.85 o 
  -1  10   5       45.54       43.06      2.58 o 
   0  10   5       48.47       53.84      2.77 o 
   1  10   5        0.61        0.21      0.97 o 
   2  10   5       29.88       27.33      1.93 o 
   3  10   5        5.38        3.01      1.02 o 
   4  10   5        1.40        1.64      0.90 o 
   5  10   5        5.59        6.78      1.54 o 
   6  10   5        6.46        7.55      1.68 o 
   7  10   5        0.76        1.84      1.90 o 
   8  10   5        0.03        0.45      1.30 o 
   9  10   5        1.56        4.45      3.21 o 
  -9  11   5       25.73       26.68      3.29 o 
  -8  11   5        3.47        5.43      1.78 o 
  -7  11   5       29.13       19.59      1.76 o 
  -6  11   5      101.22      103.92      5.08 o 
  -5  11   5       59.85       67.68      3.05 o 
  -4  11   5       81.49       71.09      3.51 o 
  -3  11   5      152.42      154.71      7.01 o 
  -2  11   5       33.63       43.25      3.37 o 
  -1  11   5       14.02       12.18      2.23 o 
   0  11   5      129.80      137.33      7.27 o 
   1  11   5       52.67       56.51      3.69 o 
   2  11   5        0.77        2.54      1.29 o 
   3  11   5       34.40       38.47      2.83 o 
   4  11   5      139.47      135.10      6.89 o 
   5  11   5       11.49       16.22      1.68 o 
   6  11   5       37.84       36.33      2.57 o 
   7  11   5       39.38       35.48      2.85 o 
   8  11   5        6.28        1.86      1.86 o 
  -8  12   5        0.59        4.88      2.15 o 
  -7  12   5        3.15        2.24      1.11 o 
  -6  12   5        1.93        1.30      1.09 o 
  -5  12   5       21.01       17.86      3.18 o 
  -4  12   5       33.23       22.32      2.17 o 
  -3  12   5        0.03       -1.42      1.42 o 
  -2  12   5        5.22        7.27      3.30 o 
  -1  12   5       25.54       26.53      2.05 o 
   0  12   5       33.88       29.59      2.50 o 
   1  12   5        1.71        4.09      0.85 o 
   2  12   5        1.26        2.32      1.16 o 
   3  12   5       18.59       16.13      1.80 o 
   4  12   5       17.76       15.98      1.85 o 
   5  12   5       10.60        6.71      1.76 o 
   6  12   5        1.26        6.21      1.48 o 
   7  12   5        1.21        2.84      1.85 o 
  -7  13   5       67.71       50.41      4.01 o 
  -6  13   5      116.92       93.29      8.88 o 
  -5  13   5       29.57       35.75      2.64 o 
  -4  13   5       39.05       37.08      2.62 o 
  -3  13   5      174.76      180.44     11.93 o 
  -2  13   5      103.34      113.06      7.88 o 
  -1  13   5        4.05        8.35      1.69 o 
   0  13   5       64.04       71.21      6.37 o 
   1  13   5      106.80      108.29     19.37 o 
   2  13   5       36.60       40.28      3.30 o 
   3  13   5       28.20       20.23      2.23 o 
   4  13   5       69.57       71.29      5.55 o 
   5  13   5       29.88       31.93      8.41 o 
   6  13   5        0.83        1.62      1.47 o 
  -5  14   5       18.38       15.87      2.85 o 
  -4  14   5       16.75       10.94      7.59 o 
  -3  14   5        1.44        0.40      1.37 o 
  -2  14   5       20.73       18.77      2.51 o 
  -1  14   5       18.51       20.43      4.52 o 
   0  14   5        9.42        6.74      2.18 o 
   1  14   5        0.00        2.09      1.37 o 
   2  14   5       20.19       17.43      2.61 o 
   3  14   5       32.30       28.61      4.65 o 
   4  14   5        6.31        1.19      1.53 o 
  -2  15   5       47.76       24.50      6.02 o 
  -1  15   5        0.00       -1.05      1.85 o 
   0  15   5       57.07       50.42      6.26 o 
 -11   0   6       18.54       18.94      2.82 o 
 -10   0   6        9.51        7.89      3.55 o 
  -9   0   6      184.00      188.77      9.47 o 
  -8   0   6      122.52      146.61     11.59 o 
  -7   0   6        2.29        3.13      1.04 o 
  -6   0   6      286.73      300.26      7.08 o 
  -5   0   6      566.79      596.44     11.27 o 
  -4   0   6       39.54       45.38      2.24 o 
  -3   0   6      657.04      743.31     20.63 o 
  -2   0   6      371.80      401.45      9.40 o 
  -1   0   6       19.69       17.94      1.55 o 
   0   0   6      537.55      603.48     17.61 o 
   1   0   6     1074.50     1163.08     21.90 o 
   2   0   6      420.15      423.66     28.66 o 
   3   0   6      125.57      149.15      3.75 o 
   4   0   6      727.80      756.61     13.09 o 
   5   0   6     1361.63     1554.09     48.53 o 
   6   0   6       61.67       74.67      4.41 o 
   7   0   6      134.95      122.65      6.21 o 
   8   0   6      305.64      303.37     30.92 o 
 -10   1   6        4.47        6.10      2.60 o 
  -9   1   6       64.00       68.51      3.35 o 
  -8   1   6       13.83       14.46      1.41 o 
  -7   1   6        0.03        0.96      0.45 o 
  -6   1   6       50.73       54.09      1.65 o 
  -5   1   6      130.77      126.63      2.52 o 
  -4   1   6       76.67       70.46      1.67 o 
  -3   1   6       61.37       61.54      2.64 o 
  -2   1   6      219.35      231.09      7.27 o 
  -1   1   6       31.52       22.95      1.35 o 
   0   1   6       38.34       38.77      1.92 o 
   1   1   6       89.94       90.28      3.92 o 
   2   1   6       51.97       47.01      2.50 o 
   3   1   6       30.44       33.00      1.30 o 
   4   1   6       36.21       34.50      1.09 o 
   5   1   6       80.83       88.43      2.56 o 
   6   1   6       30.84       39.70      1.96 o 
   7   1   6        2.83        2.81      0.85 o 
   8   1   6        1.22        4.98      1.41 o 
   9   1   6        4.75        3.12      1.58 o 
  10   1   6       10.64        8.28      3.79 o 
 -12   2   6       69.15       48.61      4.90 o 
 -11   2   6       43.65       45.97      5.34 o 
 -10   2   6       26.83       26.88      1.64 o 
  -9   2   6      359.55      341.61     19.93 o 
  -8   2   6      185.94      199.87      5.31 o 
  -7   2   6       19.86       22.84      1.58 o 
  -6   2   6      577.32      603.51      8.55 o 
  -5   2   6      773.29      797.58      8.17 o 
  -4   2   6       72.59       68.01      2.02 o 
  -3   2   6      186.77      177.89      2.83 o 
  -2   2   6      918.05      976.33     11.15 o 
  -1   2   6      282.03      295.14      7.47 o 
   0   2   6        2.21        5.72      0.83 o 
   1   2   6      352.73      359.41      5.88 o 
   2   2   6      555.88      546.77     11.72 o 
   3   2   6        0.03        2.60      0.42 o 
   4   2   6       42.26       50.02      1.53 o 
   5   2   6      360.20      368.11      9.22 o 
   6   2   6        0.51        1.19      0.48 o 
   7   2   6       11.54        8.94      1.17 o 
   8   2   6       41.47       41.41      3.36 o 
   9   2   6        9.33       11.38      2.04 o 
  10   2   6        4.65        3.41      1.71 o 
  11   2   6       10.01        3.38      2.32 o 
 -12   3   6       21.43       18.98      3.95 o 
 -11   3   6        0.12        1.93      1.32 o 
 -10   3   6        0.04        2.39      1.68 o 
  -9   3   6       10.83       11.12      1.36 o 
  -8   3   6       29.93       29.17      1.81 o 
  -7   3   6        1.85        1.74      0.47 o 
  -6   3   6      108.42      115.26      3.66 o 
  -5   3   6      114.81      116.96      3.75 o 
  -4   3   6       83.36       79.29      2.05 o 
  -3   3   6       57.70       59.02      0.97 o 
  -2   3   6        2.42        3.96      0.79 o 
  -1   3   6       21.65       18.69      0.91 o 
   0   3   6      135.03      127.13      2.50 o 
   1   3   6      131.72      131.58      2.32 o 
   2   3   6      159.22      166.21      4.51 o 
   3   3   6        7.98        9.91      0.69 o 
   4   3   6      177.52      180.76      5.73 o 
   5   3   6       31.74       30.18      1.09 o 
   6   3   6        0.01        0.40      0.78 o 
   7   3   6       10.59       10.89      1.46 o 
   8   3   6       33.26       25.20      1.83 o 
   9   3   6       13.85       13.60      1.49 o 
  10   3   6        0.03        0.68      1.35 o 
  11   3   6        0.40        2.89      1.61 o 
 -12   4   6       40.35       28.59      3.49 o 
 -11   4   6       22.23       15.25      1.72 o 
 -10   4   6       15.72       14.28      1.39 o 
  -9   4   6      104.73       96.10      3.67 o 
  -8   4   6       59.14       56.79      2.34 o 
  -7   4   6        0.02        1.82      0.73 o 
  -6   4   6      295.65      293.45      6.86 o 
  -5   4   6       43.09       44.03      1.57 o 
  -4   4   6       98.18      102.57      2.65 o 
  -3   4   6      102.03      100.05      1.73 o 
  -2   4   6      549.51      551.09      9.25 o 
  -1   4   6       57.30       65.96      2.41 o 
   0   4   6       21.53       18.63      1.38 o 
   1   4   6      292.79      301.52      5.12 o 
   2   4   6      187.88      200.67      3.11 o 
   3   4   6       39.17       41.75      1.60 o 
   4   4   6       42.88       40.78      1.33 o 
   5   4   6       65.89       76.70      2.49 o 
   6   4   6       12.68       12.58      1.13 o 
   7   4   6       17.23       13.99      2.28 o 
   8   4   6       71.43       70.68      3.81 o 
   9   4   6        0.99        3.42      1.45 o 
  10   4   6        3.11        2.98      1.52 o 
  11   4   6       12.93       10.53      2.45 o 
 -12   5   6       11.69        9.12      6.45 o 
 -11   5   6       33.37       29.63      3.17 o 
 -10   5   6       35.07       33.87      2.21 o 
  -9   5   6       21.27       20.23      1.46 o 
  -8   5   6      112.68      111.75      4.59 o 
  -7   5   6      239.51      246.07      7.91 o 
  -6   5   6        0.92        2.22      0.51 o 
  -5   5   6       41.54       40.27      1.82 o 
  -4   5   6      560.22      557.47      8.12 o 
  -3   5   6      234.43      243.58      3.43 o 
  -2   5   6        0.40        3.31      0.72 o 
  -1   5   6      330.67      335.39      4.44 o 
   0   5   6      544.16      573.40      5.37 o 
   1   5   6       13.97       14.70      0.91 o 
   2   5   6       58.87       62.77      2.91 o 
   3   5   6      178.14      190.16      5.20 o 
   4   5   6       60.93       61.62      2.19 o 
   5   5   6        5.59        5.42      0.85 o 
   6   5   6       24.43       25.99      2.22 o 
   7   5   6       61.83       64.53      3.57 o 
   8   5   6        0.01        0.79      1.95 o 
   9   5   6        8.10        8.97      1.43 o 
  10   5   6       15.26       16.75      2.55 o 
  11   5   6        0.74        5.09      3.71 o 
 -11   6   6        9.96        8.46      3.43 o 
 -10   6   6       87.22       79.17      4.01 o 
  -9   6   6      112.00      103.44      4.02 o 
  -8   6   6        2.54        2.65      0.98 o 
  -7   6   6      125.88      118.80      6.45 o 
  -6   6   6      309.49      329.10     14.22 o 
  -5   6   6       64.01       66.19      2.56 o 
  -4   6   6       11.76       13.71      0.82 o 
  -3   6   6      193.59      171.32      4.59 o 
  -2   6   6      693.84      719.32      9.01 o 
  -1   6   6      125.71      128.03      3.09 o 
   0   6   6       54.18       48.38      1.61 o 
   1   6   6      407.37      401.32      6.30 o 
   2   6   6      213.80      230.64      6.34 o 
   3   6   6       11.90       13.61      1.23 o 
   4   6   6       33.43       30.33      2.57 o 
   5   6   6       65.82       64.89      4.03 o 
   6   6   6       44.43       44.38      2.94 o 
   7   6   6        7.84        5.97      1.52 o 
   8   6   6       66.37       59.15      3.44 o 
   9   6   6       11.46        9.47      1.94 o 
  10   6   6        3.37        6.14      2.04 o 
 -11   7   6        2.67        3.73      1.82 o 
 -10   7   6       63.63       58.15      4.61 o 
  -9   7   6       12.69       12.74      1.64 o 
  -8   7   6        4.29        3.91      1.30 o 
  -7   7   6      143.31      159.56      8.25 o 
  -6   7   6      120.98      130.96      5.78 o 
  -5   7   6        0.84        4.52      0.96 o 
  -4   7   6      457.93      476.87     11.94 o 
  -3   7   6       96.73       95.22      4.25 o 
  -2   7   6       19.78       24.79      1.11 o 
  -1   7   6      138.93      151.15      3.21 o 
   0   7   6      382.59      402.82      6.87 o 
   1   7   6       46.21       44.56      1.72 o 
   2   7   6        9.81       12.92      1.33 o 
   3   7   6      228.21      238.75      8.46 o 
   4   7   6      185.91      195.63     11.23 o 
   5   7   6       15.66       17.10      2.25 o 
   6   7   6       75.29       71.16      4.35 o 
   7   7   6       28.27       28.47      2.02 o 
   8   7   6        2.07        3.97      1.04 o 
   9   7   6        3.51        2.42      1.67 o 
  10   7   6       18.03       10.52      2.76 o 
 -11   8   6        3.32        3.24      2.20 o 
 -10   8   6        1.93        1.45      1.70 o 
  -9   8   6        0.00        2.13      1.26 o 
  -8   8   6       52.71       50.96      2.91 o 
  -7   8   6       22.05       17.30      2.44 o 
  -6   8   6        2.49        3.39      1.14 o 
  -5   8   6       56.64       57.74      2.66 o 
  -4   8   6      150.67      137.88      5.08 o 
  -3   8   6       13.81       12.90      1.03 o 
  -2   8   6       15.00       17.25      1.79 o 
  -1   8   6      167.41      169.56      5.50 o 
   0   8   6      172.22      157.68      4.74 o 
   1   8   6       25.27       22.28      1.23 o 
   2   8   6       85.70       88.69      4.49 o 
   3   8   6      149.99      153.32      7.43 o 
   4   8   6       47.87       43.66      3.91 o 
   5   8   6        0.74        3.77      1.21 o 
   6   8   6       33.68       33.07      2.41 o 
   7   8   6       35.25       26.88      2.55 o 
   8   8   6        6.74        3.98      1.20 o 
   9   8   6        1.21        3.47      1.68 o 
 -10   9   6       32.46       27.71      3.78 o 
  -9   9   6       45.26       40.67      3.01 o 
  -8   9   6        1.82        3.07      1.42 o 
  -7   9   6      157.44      160.63      6.94 o 
  -6   9   6      129.04      136.05      5.36 o 
  -5   9   6        7.86        9.72      1.52 o 
  -4   9   6      266.79      303.33      9.69 o 
  -3   9   6      118.16      128.40      6.44 o 
  -2   9   6       53.29       43.60      2.63 o 
  -1   9   6        8.98       16.68      1.29 o 
   0   9   6      179.13      204.28      9.67 o 
   1   9   6      122.58      117.12      5.46 o 
   2   9   6       32.14       26.59      3.09 o 
   3   9   6       70.59       89.74      6.86 o 
   4   9   6      129.37      127.72      6.23 o 
   5   9   6        4.72        4.75      1.25 o 
   6   9   6        0.71        0.13      1.19 o 
   7   9   6        7.58        5.87      2.18 o 
   8   9   6        4.51        0.96      2.90 o 
  -9  10   6        4.56        2.97      1.65 o 
  -8  10   6        0.24        0.79      1.19 o 
  -7  10   6       39.89       39.04      2.36 o 
  -6  10   6       28.55       28.52      2.46 o 
  -5  10   6        0.05        2.17      1.60 o 
  -4  10   6       16.27       15.67      1.61 o 
  -3  10   6       34.02       37.79      2.25 o 
  -2  10   6       97.64      104.54      4.90 o 
  -1  10   6        2.00        3.78      1.05 o 
   0  10   6       73.94       79.22      4.02 o 
   1  10   6       53.94       55.76      2.86 o 
   2  10   6       32.58       33.36      2.53 o 
   3  10   6       55.99       54.53      3.82 o 
   4  10   6       16.28       13.44      1.59 o 
   5  10   6        8.14        7.80      1.65 o 
   6  10   6        5.76        5.63      3.28 o 
   7  10   6        7.00        4.10      1.43 o 
  -8  11   6       13.15        7.05      4.21 o 
  -7  11   6        2.53        7.30      1.71 o 
  -6  11   6       15.15       15.95      1.91 o 
  -5  11   6       13.87       15.56      1.84 o 
  -4  11   6        0.84        3.55      1.11 o 
  -3  11   6        6.17        8.71      1.66 o 
  -2  11   6        1.41        2.83      1.27 o 
  -1  11   6        1.84        2.92      1.27 o 
   0  11   6        2.23        2.61      1.52 o 
   1  11   6        2.80        4.16      1.02 o 
   2  11   6        1.99        1.15      0.96 o 
   3  11   6       53.75       50.95      3.98 o 
   4  11   6        1.63        5.63      3.09 o 
   5  11   6        0.03        2.98      1.65 o 
   6  11   6       14.01       13.14      7.22 o 
  -6  12   6       13.41       15.71      3.23 o 
  -5  12   6       11.25       10.10      2.42 o 
  -4  12   6        3.57        6.29      2.10 o 
  -3  12   6       11.05       11.48      1.89 o 
   0  12   6       12.50       16.31      1.95 o 
   1  12   6       42.51       41.86      3.32 o 
   2  12   6        7.25        4.91      1.18 o 
   3  12   6        5.37        2.19      1.32 o 
   4  12   6        1.96        0.93      1.61 o 
   5  12   6        5.66        6.54      2.43 o 
  -5  13   6       13.82       10.52      2.30 o 
  -4  13   6        0.14        3.83      6.71 o 
  -3  13   6       29.77       23.49      3.88 o 
  -2  13   6       19.96       15.83      3.02 o 
   1  13   6        9.14        7.75      2.08 o 
   2  13   6        3.34        8.40      2.79 o 
   3  13   6        0.10       -0.24      1.66 o 
 -10   1   7       35.16       31.05      5.16 o 
  -9   1   7       39.07       33.50      5.59 o 
  -8   1   7       28.67       25.81      2.80 o 
  -7   1   7        9.50       11.17      2.11 o 
  -6   1   7      179.35      174.62      6.48 o 
  -5   1   7       28.44       24.91      2.49 o 
  -4   1   7       90.84       99.82      3.89 o 
  -3   1   7       84.05       79.17      3.41 o 
  -2   1   7      268.05      259.30     10.75 o 
  -1   1   7      223.06      246.16     10.69 o 
   0   1   7       65.79       66.48      2.72 o 
   1   1   7      159.62      159.52      5.75 o 
   2   1   7      127.05      139.60      9.15 o 
   3   1   7        3.21        1.45      1.85 o 
   4   1   7       89.74       83.41      4.33 o 
   5   1   7       17.30       19.22      1.91 o 
   6   1   7       12.19       11.64      2.00 o 
   7   1   7        5.15        4.77      2.29 o 
   8   1   7       98.68       88.29      6.96 o 
 -10   2   7       61.46       43.80      4.34 o 
  -9   2   7      134.43      123.44     10.75 o 
  -8   2   7       10.46       10.75      2.79 o 
  -7   2   7      110.03      103.42      6.29 o 
  -6   2   7      392.02      419.23     26.67 o 
  -5   2   7      189.91      200.64      5.07 o 
  -4   2   7      167.42      164.39      8.15 o 
  -3   2   7      272.53      291.44     14.57 o 
  -2   2   7      337.40      358.69     15.60 o 
  -1   2   7      112.02      117.09      5.17 o 
   0   2   7      197.46      201.26      8.65 o 
   1   2   7      447.72      503.54     16.46 o 
   2   2   7      267.39      283.21     15.40 o 
   3   2   7        0.71        2.17      1.92 o 
   4   2   7      221.32      220.07      9.12 o 
   5   2   7      167.12      166.69     10.56 o 
   6   2   7        0.00        2.40      2.52 o 
   7   2   7        4.52        5.30      2.71 o 
   8   2   7       52.76       55.47      7.12 o 
 -10   3   7        1.53        4.28      1.45 o 
  -9   3   7       17.82       13.66      3.67 o 
  -8   3   7       27.39       30.14      5.47 o 
  -7   3   7       34.19       38.20      2.62 o 
  -6   3   7        7.48        4.55      1.68 o 
  -5   3   7       22.96       18.14      1.49 o 
  -4   3   7      135.43      145.87      6.11 o 
  -3   3   7        8.52        4.81      1.36 o 
  -2   3   7        4.80        5.16      1.42 o 
  -1   3   7       89.66       98.69      4.35 o 
   0   3   7       34.24       37.08      1.71 o 
   1   3   7       37.80       37.75      2.13 o 
   2   3   7       15.04       16.84      2.18 o 
   3   3   7       56.06       59.78      3.59 o 
   4   3   7        0.01        1.92      1.21 o 
   5   3   7       37.99       32.40      4.90 o 
   6   3   7        3.92        3.13      1.37 o 
   7   3   7        8.79        5.64      2.16 o 
   8   3   7        4.48        0.98      1.58 o 
 -10   4   7        7.30        3.86      2.41 o 
  -9   4   7       68.74       57.33      4.73 o 
  -8   4   7       28.48       30.90      2.90 o 
  -7   4   7        0.03        2.02      1.80 o 
  -6   4   7      172.20      189.70      8.33 o 
  -5   4   7       52.16       66.65      3.79 o 
  -4   4   7       10.30        8.67      1.23 o 
  -3   4   7       33.22       40.56      2.35 o 
  -2   4   7      104.82      113.40      5.86 o 
  -1   4   7       28.32       30.38      2.80 o 
   0   4   7       20.66       20.09      2.05 o 
   1   4   7      137.40      143.27      5.62 o 
   2   4   7       90.17       94.68      6.18 o 
   3   4   7       15.67       11.31      2.95 o 
   4   4   7       57.21       68.95      6.46 o 
   5   4   7       50.32       43.53      3.09 o 
   6   4   7       12.40        7.76      2.02 o 
   7   4   7        0.40        0.86      1.69 o 
   8   4   7       12.33        9.47      3.10 o 
 -10   5   7       23.67       17.45      4.52 o 
  -9   5   7        3.72        2.36      1.96 o 
  -8   5   7        1.41        1.22      1.41 o 
  -7   5   7       26.59       27.06      2.44 o 
  -6   5   7       27.93       25.79      2.02 o 
  -5   5   7        9.03        4.60      1.88 o 
  -4   5   7        0.09        1.61      1.35 o 
  -3   5   7        7.09        8.27      1.43 o 
  -2   5   7       49.54       54.82      3.64 o 
  -1   5   7        5.40        6.85      2.23 o 
   0   5   7        2.61        1.97      2.12 o 
   1   5   7        2.61        1.16      1.51 o 
   2   5   7        6.01        2.55      2.33 o 
   3   5   7        4.81        7.73      1.97 o 
   4   5   7       12.39        9.93      2.34 o 
   5   5   7       24.26       23.89      2.50 o 
   6   5   7       12.55       15.32      2.19 o 
   7   5   7       11.36        5.53      2.69 o 
   8   5   7        0.58        0.39      1.20 o 
 -10   6   7        8.25        8.38      4.03 o 
  -9   6   7       33.53       29.75      4.31 o 
  -8   6   7       15.59       19.41      2.83 o 
  -7   6   7        6.36       -0.07      4.05 o 
  -6   6   7       50.82       63.21      4.40 o 
  -5   6   7        4.30        5.46      1.78 o 
  -4   6   7        2.07        1.56      1.47 o 
  -3   6   7       68.78       78.47      5.35 o 
  -2   6   7       15.42       14.24      1.49 o 
  -1   6   7       26.46       23.15      2.01 o 
   0   6   7       34.41       39.13      3.05 o 
   1   6   7       23.18       24.47      2.38 o 
   2   6   7        5.91        2.98      1.73 o 
   3   6   7      102.70       96.97      5.58 o 
   4   6   7        7.51        6.74      2.39 o 
   5   6   7        1.74        5.25      2.26 o 
   6   6   7       28.15       25.22      7.50 o 
   7   6   7       23.28       24.24      4.33 o 
   8   6   7        3.93       -0.92      3.24 o 
  -9   7   7       26.28       20.07      2.88 o 
  -8   7   7        4.43        3.38      2.10 o 
  -7   7   7        0.28        3.05      1.69 o 
  -6   7   7        6.95        6.70      2.70 o 
  -5   7   7       15.62       18.82      2.61 o 
  -4   7   7       15.03       12.56      1.48 o 
  -3   7   7        2.78        4.98      2.08 o 
  -2   7   7       65.38       65.62      4.71 o 
  -1   7   7       49.42       46.18      2.87 o 
   0   7   7        0.02        1.03      1.04 o 
   1   7   7       18.41       18.74      2.56 o 
   2   7   7       26.41       23.82      2.52 o 
   3   7   7        0.63        1.66      1.10 o 
   4   7   7        1.67        2.98      1.66 o 
   5   7   7        1.92        4.01      2.20 o 
   6   7   7       19.03       16.67      3.69 o 
   7   7   7        5.36        3.39      2.32 o 
  -9   8   7       33.95       32.52      5.20 o 
  -7   8   7       12.16        7.56      3.13 o 
  -6   8   7       58.58       58.67      5.60 o 
  -5   8   7       27.57       30.24      2.80 o 
  -4   8   7        3.04        2.67      1.29 o 
  -3   8   7      112.14      115.71      8.42 o 
  -2   8   7      130.72      135.36      8.93 o 
  -1   8   7       11.89       12.44      2.10 o 
   0   8   7       45.66       42.72      3.21 o 
   1   8   7       50.11       53.73      3.86 o 
   2   8   7        4.53        5.52      1.53 o 
   3   8   7       39.71       35.80      2.59 o 
   4   8   7        1.98        0.32      3.02 o 
   5   8   7       40.01       38.91      6.23 o 
   6   8   7        0.04       -0.68      4.11 o 
   7   8   7       25.31       21.50      5.29 o 
  -8   9   7        0.00        6.12      3.94 o 
  -7   9   7       15.40       17.61      3.77 o 
  -6   9   7        4.76        4.34      3.25 o 
  -5   9   7        0.01        0.36      2.20 o 
  -4   9   7        2.95        2.91      1.29 o 
  -3   9   7        3.90        4.25      1.38 o 
  -2   9   7        5.39        2.14      2.30 o 
  -1   9   7        0.04        1.25      1.11 o 
   0   9   7        2.46        2.27      1.51 o 
   1   9   7       12.08       10.44      2.81 o 
   2   9   7        0.03        0.60      0.85 o 
   3   9   7        4.53        4.39      1.71 o 
   4   9   7        4.78        7.28      3.26 o 
   6   9   7        2.63        3.02      2.40 o 
   7   9   7        7.39        7.56      3.47 o 
  -7  10   7        0.24        5.57      3.38 o 
  -6  10   7       42.44       28.67      4.19 o 
  -5  10   7       52.96       47.49      4.68 o 
  -4  10   7        6.87        7.52      2.18 o 
  -3  10   7       42.26       29.51      5.13 o 
  -2  10   7      112.31       83.38     13.46 o 
  -1  10   7       12.91       10.48      2.93 o 
   0  10   7       10.40        7.25      2.27 o 
   1  10   7       42.38       30.21      5.17 o 
   2  10   7       17.88       10.83      2.20 o 
   3  10   7        2.13        0.87      1.47 o 
  -5  11   7       35.27       29.29      7.89 o 
   0  11   7        9.79        2.98      1.40 o 
   1  11   7        5.84        3.71      2.47 o 
   2  11   7       27.17       15.16      3.44 o 
   3  11   7       19.60       10.61      3.31 o 
  -8   0   8        0.01        0.45      1.38 o 
  -7   0   8       54.84       56.59      3.50 o 
  -6   0   8      131.70      127.46      9.71 o 
  -5   0   8        3.24        2.14      1.30 o 
  -4   0   8       27.98       30.17      3.03 o 
  -3   0   8       15.48       17.55      3.02 o 
  -2   0   8      108.21       98.33      8.72 o 
  -1   0   8        1.89        2.32      0.97 o 
   0   0   8      104.01      110.87      7.50 o 
   1   0   8       48.64       51.09      3.58 o 
   2   0   8        0.90        0.46      1.80 o 
   3   0   8       42.74       38.15      7.02 o 
   4   0   8       22.14       20.96      4.48 o 
   5   0   8        0.77        4.01      2.55 o 
   6   0   8        5.91        2.57      1.87 o 
   7   0   8        7.04        3.10      1.47 o 
  -9   1   8        0.01        2.00      1.53 o 
  -8   1   8        0.07        2.29      1.13 o 
  -7   1   8        1.20        1.70      1.55 o 
  -6   1   8        0.03        2.07      1.44 o 
  -5   1   8        2.44        2.55      0.85 o 
  -4   1   8        2.52        2.80      0.89 o 
  -3   1   8        0.86        1.21      0.81 o 
  -2   1   8        0.17        1.13      0.95 o 
  -1   1   8       25.20       24.48      1.86 o 
   0   1   8       16.21       14.43      1.51 o 
   1   1   8        7.84        6.82      1.37 o 
   2   1   8        8.85        5.44      1.40 o 
   3   1   8       36.25       32.95      3.26 o 
   4   1   8        0.77        2.83      1.22 o 
   5   1   8        2.29        3.02      1.63 o 
   6   1   8        0.90        2.23      1.46 o 
   7   1   8       24.35       16.77      2.45 o 
   8   1   8        5.60        4.06      2.01 o 
 -10   2   8       67.93       52.82      7.47 o 
  -9   2   8       52.29       43.35      3.49 o 
  -8   2   8        0.31        2.21      1.50 o 
  -7   2   8       59.62       59.75      7.81 o 
  -6   2   8      177.65      166.09     12.18 o 
  -5   2   8        2.28        3.53      1.39 o 
  -4   2   8       19.36       18.78      1.55 o 
  -3   2   8      107.62      100.76      7.30 o 
  -2   2   8       82.44       79.89      3.84 o 
  -1   2   8        2.98        3.74      1.26 o 
   0   2   8       59.63       61.61      3.30 o 
   1   2   8       64.58       64.30      3.67 o 
   2   2   8        0.32        4.02      1.21 o 
   3   2   8       38.47       38.10      2.84 o 
   4   2   8        4.63        7.41      2.26 o 
   5   2   8        0.81        0.47      1.16 o 
   6   2   8       19.27        8.96      2.93 o 
   7   2   8        0.52        2.02      2.37 o 
   8   2   8        4.43        5.78      2.63 o 
  -9   3   8       10.09        5.99      4.34 o 
  -8   3   8        3.16        2.65      3.25 o 
  -7   3   8       15.75       14.19      3.00 o 
  -6   3   8       55.70       61.75      7.63 o 
  -5   3   8        8.70       11.71      2.23 o 
  -4   3   8       15.57       18.38      2.38 o 
  -3   3   8      171.74      189.70      8.80 o 
  -2   3   8      139.20      159.59      8.77 o 
  -1   3   8        0.56        3.50      1.32 o 
   0   3   8      124.07      130.56      5.78 o 
   1   3   8       68.02       74.30      5.88 o 
   2   3   8       22.78       23.74      2.76 o 
   3   3   8       24.61       21.91      2.48 o 
   4   3   8       38.78       40.78      3.56 o 
   5   3   8       37.89       41.69      4.94 o 
   6   3   8       11.43       14.28      2.30 o 
   7   3   8       35.55       29.47      4.75 o 
  -9   4   8        0.96        3.20      1.61 o 
  -8   4   8       22.91       17.88      2.57 o 
  -7   4   8       33.65       31.68      4.54 o 
  -6   4   8        6.25        5.28      3.07 o 
  -5   4   8       46.65       44.35      3.40 o 
  -4   4   8       96.68      107.43      6.46 o 
  -3   4   8      194.83      202.52     11.36 o 
  -2   4   8       22.45       21.89      2.53 o 
  -1   4   8      234.95      233.82     12.09 o 
   0   4   8      120.32      132.56      6.77 o 
   1   4   8       45.44       41.46      3.63 o 
   2   4   8       46.80       43.84      2.87 o 
   3   4   8      130.57      141.85      7.23 o 
   4   4   8       42.69       36.72      3.86 o 
   5   4   8       15.07       13.74      6.40 o 
   6   4   8       49.23       48.63      5.99 o 
   7   4   8       49.76       30.07      6.88 o 
  -9   5   8       61.67       45.59      6.27 o 
  -8   5   8       57.66       55.62      7.52 o 
  -7   5   8       15.79       17.49      5.92 o 
  -6   5   8       52.15       52.00      3.34 o 
  -5   5   8      119.08      127.44      6.32 o 
  -4   5   8      104.32      106.26      6.59 o 
  -3   5   8       27.31       32.15      2.64 o 
  -2   5   8       82.64       90.74      5.33 o 
  -1   5   8       99.19      101.25      5.26 o 
   0   5   8        0.00        3.84      1.22 o 
   1   5   8       25.64       28.03      3.80 o 
   2   5   8       21.27       16.51      2.46 o 
   3   5   8       12.49        9.44      2.45 o 
   4   5   8        2.60        2.77      2.13 o 
   5   5   8       13.31       13.16      2.85 o 
   6   5   8        1.31        4.80      3.03 o 
   7   5   8        0.29       -0.56      3.56 o 
  -7   6   8        5.21        7.38      3.71 o 
  -6   6   8       31.24       35.73      3.32 o 
  -5   6   8       22.59       14.72      2.15 o 
  -4   6   8        1.65        2.29      2.08 o 
  -3   6   8      102.23      115.96      8.02 o 
  -2   6   8       12.56       14.77      2.53 o 
  -1   6   8        1.19       -0.02      1.45 o 
   0   6   8        0.61        2.11      1.29 o 
   1   6   8       26.82       29.13      3.17 o 
   2   6   8       18.34       14.51      2.23 o 
   3   6   8        1.85        5.90      2.09 o 
   4   6   8        5.88        8.22      2.93 o 
   5   6   8       42.74       36.09      5.40 o 
   6   6   8        0.10       -2.59      3.98 o 
  -5   7   8       67.92       67.04      6.01 o 
  -4   7   8        0.06        2.28      1.86 o 
  -3   7   8      105.10      108.25      8.08 o 
  -2   7   8       71.89       77.18      6.27 o 
  -1   7   8       97.98      107.08     11.61 o 
   0   7   8       22.51       17.30      4.24 o 
   1   7   8      174.01      164.24     13.86 o 
   2   7   8       79.53       89.75      8.40 o 
   3   7   8        7.31        5.44      2.90 o 
   4   7   8       66.54       68.85      6.42 o 
   5   7   8       66.52       59.67      6.90 o 
  -5   8   8        6.07        3.02      1.77 o 
  -4   8   8       15.31        9.96      2.98 o 
  -3   8   8        8.32        8.55      2.77 o 
  -2   8   8        0.03        1.23      1.64 o 
  -1   8   8        2.33        1.30      2.02 o 
   0   8   8        7.28        8.09      3.08 o 
   1   8   8        4.48        0.50      1.83 o 
   2   8   8        0.05       -1.62      3.82 o 
   3   8   8        4.04        3.52      2.76 o 
   4   8   8        0.16        2.76      1.53 o 
   5   8   8        0.17       -3.61      3.61 o 
  -5   9   8      156.76      137.76     18.69 o 
  -4   9   8       71.47       69.35      7.11 o 
  -3   9   8       14.04       11.95      3.35 o 
  -2   9   8       80.50       78.42      9.42 o 
  -1   9   8      195.87      174.24     28.26 o 
   0   9   8        5.53       14.06      4.49 o 
   1   9   8      100.32       89.76     14.83 o 
   2   9   8      122.52      101.31     15.70 o 
   3   9   8       21.19       19.21      3.94 o 
   4   9   8       41.85       30.67      5.87 o 
  -3  10   8       15.60       10.94      3.60 o 
   0  10   8       13.08        8.72      3.94 o 
  -1   3   9        0.00        1.03      2.62 o 
                                                 
